# Supplementary material for: Cultural transmission of traditional songs in the Ryukyu Archipelago
Source: PLoS One. 2022 Jun 24;17(6):e0270354. doi: 10.1371/journal.pone.0270354 (PMC9231793; doi:10.1371/journal.pone.0270354)
Supplement: S1 Data — Each row represents a song and the first column corresponds to the song ID in "A Survey of Japanese Folksongs–Okinawa-Amami Islands." The second, third, and fourth columns represent the region, island, and social context of each song. The fifth and later columns represent the coding for each structural variable of the CantoCore song classification scheme. (CSV) [file pone.0270354.s001.csv]

Song ID	Region	Island	Social context	1	2	3	4	5	6	7	8	9	10	11	12	13	14	15	16	17	18	19	20	21	22	23	24	25	26
A1	Amami	Amami-Oshima	Child	d	a	c	a	0	0.5	1	e	d	0	0	0.5	0	ecf	0	0	0				1	0	0	a	a
A2	Amami	Amami-Oshima	Child	d	a	c	a	0	0.5	0.5	e	e	0	0	0.5	0	ec	0	0	0				1	0	0	a	a
A3	Amami	Amami-Oshima	Child	d	a	c	a	0	1	0.5	e	d	0.5	0	0	0.5	f	0	0	0				0	0	0	a	a
A4	Amami	Tokuno	Child	b					0.5	1	e	d	0.5	0	0.5	0.5	fd	0	0	0				0	0.5	0.5	a	a
A5	Amami	Amami-Oshima	Child	d	a	c	a	0	0.5	0.5	e	a	0.5	0	0.5	0.5	cabe	0	0	0				1	0	1	a	a
A6	Amami	Amami-Oshima	Child	d	a	c	a	0	0.5	1	e	a	0.5	0	0.5	0.5	cefb	0	0	0				1	0	1	a	a
A7	Amami	Amami-Oshima	Child	b					0.5	0.5	e	a	0.5	0	0.5	0.5	fe	0	0	0				0	0	0.5	a	a
A8	Amami	Amami-Oshima	Child	d	a	b		0	0.5	1	e	a	0.5	0	0.5	0.5	cfb	0	0	0				1	0	1	a	a
A9A	Amami	Amami-Oshima	Child	b					1	0	e	d	0.5	0	0	0.5	f	0.5	0.5	0				0	0	0	d	a
A10	Amami	Amami-Oshima	Child	b					0.5	0.5	e	a	0	0	0.5	0	f	0	0	0				0	0	0	a	a
A11	Amami	Amami-Oshima	Child	b					0.5	1	e	a	0.5	0	0	0.5	e	0	0	0				1	0	0.5	a	a
A12	Amami	Amami-Oshima	Child	d	a	c	a	0	0.5	0.5	e	a	0	0	0.5	0	f	0	0	0				1	0.5	0	a	a
A13	Amami	Amami-Oshima	Child	d	a	c	a	0	0.5	0.5	e	d	0.5	0	0.5	0.5	fc	0	0.5	0				0	0	0.5	a	a
A14	Amami	Amami-Oshima	Child	b					0.5	0.5	e	a	0.5	0	0.5	0.5	f	0	0	0				0	0.5	0.5	a	a
A15	Amami	Amami-Oshima	Child	b					0.5	0.5	e	e	0.5	0	1	0.5	fd	0	0	0				0	0	0	a	a
A16	Amami	Amami-Oshima	Child	b					0.5	1	c			0	0.5	1	fe	0.5	0	0				0	0	0.5	d	a
A17	Amami	Amami-Oshima	Child	b					0.5	0.5	c			0	0.5	0.5	fac	0	0	0				1	0	0.5	d	a
A18	Amami	Amami-Oshima	Child	b					1	1	e	d	0.5	0	0.5	0.5	febcd	0	0	0				1	0	1	d	a
A19	Amami	Amami-Oshima	Child	b					1	1	e	a	0.5	0	0.5	0.5	fe	0	0	0				0	0	0	a	a
A20	Amami	Amami-Oshima	Child	d	a	c	a	0	0.5	0.5	e	a	0	0	0	0	c	0	0	0				1	0	0	a	a
A21	Amami	Amami-Oshima	Child	b					1	1	e	a	0.5	0	0.5	0.5	fedc	0	0	0				1	0	1	d	a
A22	Amami	Amami-Oshima	Child	b					0.5	1	e	d	1	0	0.5	0.5	fe	0	0	0				1	0	0.5	d	a
A23	Amami	Amami-Oshima	Child	d	a	c	a	0	1	1	e	d	0.5	0	0.5	0.5	fe	0	0	0				0.5	0	0.5	a	a
A24	Amami	Amami-Oshima	Child	b					0.5	0.5	e	d	0.5	0	0.5	0.5	e	0	0.5	0				1	0	0	a	a
A25	Amami	Amami-Oshima	Child	b					0.5	1	e	d	0.5	0	0.5	0.5	fcd	0	0	0				1	0.5	1	a	a
A26	Amami	Amami-Oshima	Child	b					1	1	e	a	0.5	0	0.5	0.5	fedb	0	0	0				1	1	0	a	a
A27	Amami	Amami-Oshima	Child	b					1	0.5	e	d	0.5	0	0.5	0.5	fe	0	0	0				1	0.5	0.5	a	a
A28A	Amami	Amami-Oshima	Child	d	a	c	a	0	1	0.5	e	d	0.5	0	0.5	0.5	bfd	0	0	0				0.5	0	0	a	a
A29	Amami	Amami-Oshima	Child	d	a	c	a	0	1	0.5	e	d	0.5	0	0.5	0.5	ef	0.5	0	0				0	0	1	d	a
A30	Amami	Amami-Oshima	Child	b					1	1	e	a	0.5	0	0.5	0.5	fc	0	0	0				1	0	0.5	d	a
A31	Amami	Amami-Oshima	Child	b					0.5	1	e	d	0.5	0	0.5	0.5	fe	0	0	0				1	0.5	1	a	a
A32	Amami	Amami-Oshima	Child	d	a	c	a	0	1	1	c			0	0.5	1	ef	0.5	0	0				1	0	1	a	a
A33	Amami	Amami-Oshima	Child	b					1	1	e	a	0.5	0	1	0.5	def	0	0.5	0				1	0	0.5	d	a
A34	Amami	Amami-Oshima	Child	b					0.5	1	e	d	0.5	0	0.5	0.5	ec	0	0	0				1	0.5	1	a	a
A35	Amami	Amami-Oshima	Child	d	a	b		0	0.5	1	e	a	0.5	0	0.5	1	f	0.5	0.5	0				0.5	0.5	0	d	a
A36	Amami	Amami-Oshima	Child	b					1	1	e	d	0.5	0	0.5	0.5	feb	0	0	0				0	0	1	d	a
A37	Amami	Amami-Oshima	Child	d	a	c	a	0	0.5	0	e	d	0	0	0	0	f	0	0	0				0	0	0	a	a
A38	Amami	Amami-Oshima	Child	b					0.5	0.5	e	e	0.5	0	0.5	0.5	cefd	0	0	0				1	0	0	a	a
A39	Amami	Amami-Oshima	Child	b					1	0.5	c			0	0	0.5	efc	0	0	0				1	0	0.5	d	a
A40	Amami	Amami-Oshima	Child	b					0.5	1	e	d	0.5	0	0.5	0.5	e	0	0	0				0.5	0	0	a	a
A41	Amami	Amami-Oshima	Child	b					1	1	e	a	0.5	0	0.5	0.5	ef	0	0	0				1	0	1	a	a
A43	Amami	Kikai	Child	b					0.5	0.5	e	d	0.5	0	0.5	0.5	fe	0	0	0				0.5	0	0	d	a
A44	Amami	Kikai	Child	b					0.5	1	e	d	0.5	0	0.5	0.5	ecf	0	0	0				1	0	1	a	a
A45	Amami	Tokuno	Child	d	a	c	a	0	1	0.5	e	d	0.5	0	1	0.5	f	0	0.5	0				0	0	0	a	a
A46	Amami	Tokuno	Child	b					1	1	e	d	1	0	0.5	1	cebf	0	0.5	0				1	0	1	d	a
A47	Amami	Tokuno	Child	b					1	0.5	e	d	0.5	0	0.5	0.5	fe	0	0.5	0				0	0	0	d	a
A48	Amami	Okinoerabu	Child	d	a	b		0	1	0.5	e	a	0.5	0	0.5	0.5	ef	0	0	0				0	0	0.5	a	a
A49	Amami	Yoron	Child	d	a	c	a	0	1	0.5	e	d	0.5	0	0	0.5	ebd	0	0	0				0.5	0	0	a	a
A50	Amami	Yoron	Child	b					0.5	0.5	e	d	0.5	0	0	0.5	cef	0	0.5	0				1	0	1	a	a
A51	Amami	Yoron	Child	d	a	c	a	0	1	0.5	e	d	0.5	0	0	0.5	e	0	0	0				1	0	0	d	a
A52	Amami	Amami-Oshima	Child	d	a	c	a	0	1	0.5	e	d	0	0	0	0	f	0	0	0				0.5	0	0.5	a	a
A53A	Amami	Amami-Oshima	Child	d	a	c	a	0	1	0.5	e	d	0.5	0	0	0.5	dfb	0	0.5	0				1	0	0	d	a
A54	Amami	Amami-Oshima	Child	b					1	0	e	d	1	0	0.5	0.5	f	0	0	0				0	0	1	d	a
A55	Amami	Amami-Oshima	Child	b					0.5	0.5	e	d	0.5	1	0	0.5	fb	0	0	0				1	0	0.5	d	a
A56	Amami	Amami-Oshima	Child	d	a	b		0	0.5	1	e	a	0	0	1	0.5	f	0	0	0				0	0	0	d	a
A57	Amami	Amami-Oshima	Child	d	a	c	a	0	0	1	e	d	0.5	0	0.5	0.5	fbe	0	0.5	0				1	0	0.5	d	a
A58	Amami	Okinoerabu	Child	d	a	c	a	0	0.5	0.5	e	a	0.5	0	0.5	0.5	f	0.5	0	0				0	0	0.5	a	a
A59	Amami	Amami-Oshima	Child	d	a	c	a	0	0.5	0.5	e	d	0.5	0	0	0.5	f	0	0	0				1	0	0	d	a
A60	Amami	Amami-Oshima	Child	d	a	c	a	0	0.5	1	e	a	0.5	0	0.5	0.5	fd	0	0	0				0.5	0	0.5	d	c	0
A61	Amami	Amami-Oshima	Child	d	a	c	a	0	0.5	0.5	e	d	0.5	0	0.5	0.5	cd	0	0.5	0				1	0	0.5	d	a
A62	Amami	Tokuno	Child	d	a	b		0	1	0.5	e	a	0	0	0	0	df	0	0	0				0	0	0	d	a
A63	Amami	Tokuno	Child	b					0.5	0.5	e	d	0.5	0	0.5	0.5	f	0	0	0				0	0	0	a	a
A64	Amami	Amami-Oshima	Child	b					0.5	1	e	d	0.5	0	0.5	0.5	cbfad	0	0	0				1	0	0.5	a	c	0
A65	Amami	Amami-Oshima	Child	b					0.5	0.5	e	d	0.5	0	1	1	cef	0	0	0				1	0	0.5	d	a
A66	Amami	Tokuno	Child	d	a	c	a	0	0.5	0	e	a	0	0	0.5	0	f	0	0	0				0	0.5	0	d	a
A67	Amami	Amami-Oshima	Child	b					0.5	1	c			0	0.5	0.5	fd	0	0	0				0	0	0.5	d	a
A68	Amami	Kikai	Child	b					1	1	e	a	0.5	0	0.5	0.5	ef	0	0	0				1	0	0.5	a	a
A69	Amami	Kikai	Child	b					0.5	0.5	e	d	0.5	0	0.5	0.5	cfe	0	0	0				0	0	1	a	a
A70	Amami	Tokuno	Child	b					0.5	0.5	e	d	0.5	0	0.5	0.5	df	0	0	0				1	0	0	d	a
A71	Amami	Amami-Oshima	Child	b					1	0.5	e	a	0.5	0	0.5	0.5	fecb	0	0	0				0.5	0	0.5	a	a
A72	Amami	Tokuno	Child	b					1	0.5	e	d	0.5	0	0.5	0.5	f	0	0.5	0				1	0	0	d	a
A73	Amami	Amami-Oshima	Child	d	a	c	a	0.5	0.5	1	c			0	0.5	0.5	f	0	0.5	0				1	0	0	d	a
A74	Amami	Tokuno	Child	b					0.5	0.5	e	a	1	0	1	0.5	f	0.5	0	0				0	0.5	0.5	a	a
A75	Amami	Tokuno	Child	d	a	c	a	0	0.5	0.5	e	d	0.5	0	0.5	0.5	f	0	0	0				0	0	0.5	a	a
A76A	Amami	Tokuno	Child	d	a	b		0	0.5	1	e	d	0.5	0	0.5	0.5	fc	0	0	0				0	0	1	d	a
A77	Amami	Amami-Oshima	Child	b					0.5	1	e	a	0.5	0	0.5	1	ef	0.5	0.5	0				0.5	0.5	1	d	a
A78	Amami	Amami-Oshima	Child	d	a	b		0	0.5	1	e	d	0.5	0	0.5	1	fe	0.5	0.5	0				0	0.5	0.5	d	a
A79	Amami	Amami-Oshima	Child	d	a	b		0	0.5	1	e	a	1	0	0.5	1	fe	0.5	0	0				0.5	0.5	0.5	a	a
A80	Amami	Tokuno	Child	b					0	1	e	d	0.5	0	0.5	1	fe	0.5	0.5	0				0.5	0.5	0.5	a	a
A81	Amami	Tokuno	Child	d	a	b		0	0.5	1	e	a	0.5	0	0.5	1	fe	0	0	0				1	0	0	a	a
A82	Amami	Tokuno	Child	d	a	c	a	0	0.5	1	e	a	0.5	0	0.5	1	f	0.5	0.5	0				1	1	0	a	a
A83	Amami	Okinoerabu	Child	d	a	c	a	0	1	0.5	e	e	1	1	1	1	f	0.5	0.5	0				0	0	0	a	a
A85	Amami	Yoron	Child	d	a	c	a	0	0.5	0	e	e	1	0.5	1	1	f	0	0	0				0	0	0	d	a
A87	Amami	Yoron	Child	b					0.5	1	e	e	1	0.5	0.5	0.5	fe	0.5	0.5	0				0.5	0.5	0.5	d	a
A88	Amami	Yoron	Child	d	a	c	a	0.5	0.5	1	e	e	1	0.5	1	1	fe	0.5	0	0				0.5	0.5	1	a	a
A89	Amami	Amami-Oshima	Ritual	b					0	1	e	d	1	0	1	1	f	1	0.5	0				0.5	1	0.5	d	c	0
A90A	Amami	Amami-Oshima	Ritual	b					0.5	1	e	d	0.5	0.5	0.5	0.5	fbe	0.5	0	0				0.5	0	0.5	d	c	0
A91	Amami	Amami-Oshima	Ritual	d	a	c	a	0	0.5	1	e	d	0.5	0	1	1	fea	0.5	0.5	0				0.5	1	1	d	a
A92	Amami	Amami-Oshima	Ritual	a					0	1	e	a	0.5	0	0.5	0.5	fae	1	0.5	0				0	1	1	d	a
A93	Amami	Amami-Oshima	Ritual	a					0.5	1	e	e	1	0	1	0.5	fea	1	0.5	0				0.5	1	1	c	a
A94	Amami	Amami-Oshima	Ritual	a					0	1	e	a	0.5	0	0.5	0.5	fced	0.5	0	0				0.5	0.5	1	a	a
A95	Amami	Amami-Oshima	Ritual	a					0	1	e	a	0.5	0	1	1	fe	1	0	0				0	0.5	1	a	a
A96	Amami	Amami-Oshima	Ritual	a					0	1	e	a	0.5	0	1	1	fbecda	0.5	0.5	0				0	0.5	1	a	a
A97	Amami	Amami-Oshima	Ritual	b					0	1	e	a	1	0	0.5	1	fe	0.5	0	0				0	0.5	0.5	a	a
A98	Amami	Kakeroma	Ritual	a					0	0.5	e	a	0.5	0	0.5	0.5	f	0.5	0.5	0				0.5	1	0	d	a
A99	Amami	Kakeroma	Ritual	b					0.5	1	e	a	0.5	0	0.5	1	f	1	0.5	0				1	1	0	d	a
A100A	Amami	Kakeroma	Ritual	d	a	c	a	0.5	0.5	1	e	a	0.5	0	0.5	0.5	f	0.5	0	0				1	0.5	0	d	a
A101	Amami	Kakeroma	Ritual	a					0.5	0.5	a			0.5	0.5	0.5	f	0	0.5	0				0	0	0	a	a
A102	Amami	Kakeroma	Ritual	a					0.5	0.5	a			0	0.5	0.5	f	0	0	0				0	0	0.5	a	a
A103	Amami	Kakeroma	Ritual	a					0.5	1	e	a	0.5	0	0	0.5	f	1	0.5	0				1	1	0.5	a	a
A105	Amami	Tokuno	Ritual	a					0	0.5	e	e	0.5	0	0	0.5	abfe	0	0	0				0	0.5	0.5	a	a
A106	Amami	Tokuno	Ritual	b					0.5	0.5	e	d	0.5	0	0.5	0.5	fe	0	0.5	0				0.5	0.5	0	a	a
A107	Amami	Amami-Oshima	Ritual	b					0	1	d			0	0.5	1	f	0.5	0.5	0				0	1	0.5	d	c	0
A108	Amami	Amami-Oshima	Ritual	b					0	1	e	a	1	0	0.5	1	f	1	0.5	0				0.5	1	0.5	d	c	0
A111	Amami	Amami-Oshima	Ritual	b					0	1	c			0	1	1	efc	1	0.5	0.5	c	0.5	c	0.5	1	1	d	c	1
A112	Amami	Amami-Oshima	Ritual	d	a	b		0	0	1	c			0	1	1	f	0.5	0.5	0.5	c	0.5	a	0	1	0.5	d	c	1
A113	Amami	Amami-Oshima	Ritual	b					0	1	e	a	1	0	0.5	1	f	0.5	0.5	0.5	c		ab	0.5	1	1	d	c	0.5
A114	Amami	Amami-Oshima	Ritual	b					0	1	c			0	1	1	f	1	0.5	0.5	c	0	c	0	0.5	0.5	d	c	0.5
A115A	Amami	Amami-Oshima	Ritual	b					0.5	1	c			0	0.5	1	f	0.5	0.5	0.5	c		b	0.5	1	0.5	d	c	1
A116	Amami	Amami-Oshima	Ritual	d	a	c	a	0	0.5	0.5	c			0	1	1	ef	0.5	0.5	0.5	c		b	0.5	0.5	0	d	c	1
A118A	Amami	Amami-Oshima	Ritual	d	a	c	a	0.5	0.5	0.5	c			0	0.5	1	fe	0.5	0	0.5	c		b	0.5	1	0.5	d	c	1
A119	Amami	Amami-Oshima	Ritual	b					0	1	c			0	0.5	1	f	1	0.5	0.5	c		ab	0	1	1	d	c	1
A120	Amami	Amami-Oshima	Ritual	b					0.5	0.5	c			0	0.5	1	f	0.5	0.5	0.5	c	0	abc	0.5	0.5	0	d	c	1
A121	Amami	Amami-Oshima	Ritual	d	a	c	a	0	0.5	1	c			0	0.5	1	f	0.5	0.5	0.5	c		cb	0.5	0.5	0.5	d	c	1
A122	Amami	Amami-Oshima	Ritual	d	a	c	a	0	0.5	0.5	e	a	1	0	0.5	1	f	0.5	0.5	0				0.5	1	0	d	c	0
A123	Amami	Amami-Oshima	Ritual	b					0	0.5	c			0	0.5	1	f	0.5	0	0.5	c		b	0.5	0.5	0.5	d	c	1
A124	Amami	Amami-Oshima	Ritual	d	a	b		0.5	0.5	1	c			0	0.5	1	f	0.5	0.5	0.5	c		b	0.5	0.5	0.5	d	c	1
A125	Amami	Amami-Oshima	Ritual	b					0	1	c			0	1	1	f	1	0.5	0.5	c		a	0	1	0.5	d	c	0.5
A126	Amami	Amami-Oshima	Ritual	b					0	1	c			0	0.5	1	fc	0.5	0.5	0.5	c		ab	0.5	0.5	1	d	c	1
A127	Amami	Amami-Oshima	Ritual	b					0	1	e	a	0.5	0	1	1	f	1	0.5	0				0.5	1	0	d	a
A128	Amami	Amami-Oshima	Ritual	d	a	b		0	0	1	e	a	0.5	0	0.5	1	f	0.5	0.5	0				0.5	1	1	d	c	0
A129	Amami	Amami-Oshima	Ritual	b					0	1	e	a	0.5	0	1	0.5	fe	0.5	0	0				0	0.5	0.5	d	c	0
A130	Amami	Amami-Oshima	Ritual	d	a	c	a	0	0.5	1	e	e	1	0	1	1	fde	1	0.5	0.5	c		a	0.5	1	1	d	c	0.5
A131	Amami	Amami-Oshima	Ritual	d	a	c	a	0	0.5	0.5	e	a	0.5	0	0.5	1	fd	0.5	0	0				0.5	0.5	0.5	d	a
A132	Amami	Amami-Oshima	Ritual	d	a	b		0.5	0	1	e	a	0.5	0	0.5	1	f	0.5	0	0				0.5	0.5	0	d	a
A133A	Amami	Amami-Oshima	Ritual	b					0	1	c			0	0.5	1	fae	1	0.5	0.5	c		abc	0	0.5	1	d	c	1
A135	Amami	Amami-Oshima	Ritual	d	a	c	a	0	0.5	1	c			0	0.5	1	f	0.5	0.5	0.5	c		ba	0.5	0.5	0	d	c	1
A136A	Amami	Amami-Oshima	Ritual	d	a	b		0	0	1	e	a	0.5	0	0.5	1	fb	1	1	0.5	c	0	a	0	1	1	d	c	0.5
A137	Amami	Amami-Oshima	Ritual	d	a	c	a	0	0.5	1	e	a	0.5	0	0.5	0.5	fb	0.5	0.5	0.5	c		b	0.5	0.5	0.5	d	c	1
A138	Amami	Amami-Oshima	Ritual	b					0.5	1	e	a	0.5	0	0.5	1	f	1	0.5	0.5	c		bc	0.5	0.5	0.5	d	c	1
A139	Amami	Amami-Oshima	Ritual	d	a	c	a	0	0	0.5	e	a	0.5	0	0.5	1	f	0.5	0.5	0.5	c		ba	0.5	0.5	1	d	c	1
A140	Amami	Amami-Oshima	Ritual	d	a	b		0	0	1	e	a	0.5	0	0.5	0.5	fd	0.5	0.5	0				0.5	0.5	1	d	a
A141	Amami	Amami-Oshima	Ritual	b					0	1	e	e	1	0	0.5	1	fe	1	0.5	0				0	1	1	d	a
A142A	Amami	Amami-Oshima	Ritual	d	a	c	a	0	0.5	1	c			0	1	1	fa	0.5	0.5	0.5	c	0	bac	0	0.5	1	d	c	1
A143	Amami	Amami-Oshima	Ritual	b					0.5	1	e	a	0.5	0	0.5	1	f	1	0.5	0				0.5	1	0.5	d	c	0
A144	Amami	Amami-Oshima	Ritual	b					0	1	e	e	1	0	0.5	1	f	1	0.5	0.5	c	0	a	0.5	1	1	d	c	0.5
A145	Amami	Amami-Oshima	Ritual	d	a	c	a	0	0	1	e	e	1	0	0.5	1	f	0.5	0.5	0.5	c		a	0.5	1	0.5	d	c	0.5
A146	Amami	Amami-Oshima	Ritual	d	a	c	a	0	0	0.5	e	a	0.5	0	0.5	1	ef	0	0	0				0.5	0.5	0.5	d	a
A147	Amami	Amami-Oshima	Ritual	b					0.5	1	e	d	1	0	0.5	1	f	0.5	0	0				1	1	1	d	a
A148	Amami	Amami-Oshima	Ritual	b					0.5	1	e	d	0.5	0	1	0.5	fc	1	0.5	0.5	c		c	0	0.5	1	d	c	0.5
A149	Amami	Amami-Oshima	Ritual	d	a	c	a	0	0.5	1	e	a	0.5	0	0.5	1	f	0.5	0.5	0.5	c	0.5	c	0	0.5	0.5	d	c	0.5
A150	Amami	Amami-Oshima	Ritual	d	a	b		0	0	1	e	a	0.5	0	1	1	fe	0.5	0.5	0.5	c	0.5	ac	0.5	1	1	d	c	0.5
A151	Amami	Amami-Oshima	Ritual	d	a	c	a	0	0.5	0.5	e	d	0.5	0	1	1	fec	0.5	0	0.5	c		a	0.5	0.5	1	d	c	0.5
A152	Amami	Amami-Oshima	Ritual	d	a	c	a	0	0.5	1	e	a	1	0.5	1	1	f	0.5	0.5	0				0	0.5	0.5	d	c	0
A154	Amami	Amami-Oshima	Ritual	b					0	1	e	a	0.5	0	0.5	1	fea	1	0.5	0.5	c		abc	0	1	1	d	c	1
A155	Amami	Amami-Oshima	Ritual	b					0.5	1	e	e	1	0	1	1	fdc	0.5	0.5	0.5	c		bc	0.5	0.5	1	d	c	1
A157	Amami	Amami-Oshima	Ritual	b					0.5	1	e	a	0.5	0	0.5	0.5	f	0.5	0	0				0	1	1	d	c	0
A158	Amami	Amami-Oshima	Ritual	b					0.5	0.5	e	e	1	0	0.5	0.5	fe	1	0.5	0				0.5	1	1	d	c	0
A159	Amami	Amami-Oshima	Ritual	b					0.5	0.5	e	a	0.5	0	1	1	f	0.5	0.5	0				0.5	0.5	0.5	d	c	0
A160	Amami	Amami-Oshima	Ritual	b					0.5	1	e	a	0.5	0	0.5	1	ef	0.5	0	0				0.5	0.5	0.5	d	a
A161	Amami	Amami-Oshima	Ritual	b					0.5	0.5	e	a	0.5	0	0.5	1	f	0.5	0.5	0				0.5	0.5	1	d	a
A162	Amami	Amami-Oshima	Ritual	d	a	c	a	0	0	1	e	a	0.5	0	0.5	0.5	fea	1	0.5	0.5	c		b	0.5	0.5	1	d	c	1
A163	Amami	Amami-Oshima	Ritual	d	a	b		0	0	1	e	a	0.5	0	0.5	1	fae	0.5	1	0.5	ca		ba	0.5	1	1	d	c	1
A164	Amami	Amami-Oshima	Ritual	d	a	c	a	0	0.5	0.5	c			0	0.5	1	ef	0	0	0.5	c		bc	0.5	0.5	1	d	c	1
A165	Amami	Amami-Oshima	Ritual	b					0	1	c			0	1	1	fa	1	0.5	0.5	c		ac	0.5	1	1	d	c	1
A166	Amami	Amami-Oshima	Ritual	d	a	c	a	0	0	1	c			0	0.5	1	f	1	0.5	0.5	c		ca	0.5	0.5	0	d	c	0.5
A167	Amami	Kakeroma	Ritual	b					0.5	0.5	e	a	0.5	0	1	1	f	0.5	0	0.5	c		b	0	0	0	d	c	0.5
A168	Amami	Kakeroma	Ritual	b					0	1	e	a	0.5	0	1	1	fb	1	0.5	0.5	c		ba	0	1	1	d	c	1
A169	Amami	Kakeroma	Ritual	d	a	c	a	0	0.5	1	e	a	0.5	0	0.5	0.5	f	0.5	1	0				1	0.5	0	d	c	0
A170	Amami	Kikai	Ritual	b					0	1	e	a	0.5	0	0.5	1	fdc	0.5	0.5	0.5	c	0	a	0.5	0.5	1	d	b	1
A171	Amami	Kikai	Ritual	b					0.5	0.5	e	a	0.5	0	0.5	1	f	0	0.5	0				1	0.5	0.5	d	a
A172	Amami	Kikai	Ritual	b					0	0.5	e	e	1	0	1	1	fe	1	0.5	0				0	0.5	1	d	c	0
A173	Amami	Kikai	Ritual	d	a	b		0.5	0	1	e	a	0.5	0	1	1	fd	0.5	0.5	0				0	0.5	0.5	d	a
A174	Amami	Kikai	Ritual	b					0.5	1	e	d	0.5	0	1	1	ef	0.5	0.5	0				0.5	0.5	0	d	a
A175A	Amami	Tokuno	Ritual	b					0	1	e	d	0.5	0	0.5	1	bef	0.5	0	0				0	1	1	d	c	0
A177	Amami	Tokuno	Ritual	b					0.5	1	c			0	0.5	1	f	0.5	0	0.5	c		ba	0.5	1	1	d	c	1
A178	Amami	Tokuno	Ritual	d	a	c	a	0	0.5	1	c			0	1	1	fbed	0.5	0.5	0.5	c	0	b	0	1	1	d	c	1
A179	Amami	Tokuno	Ritual	b					0	1	c			0	0.5	1	fe	1	0	0.5	c		ab	0	1	1	d	c	1
A180	Amami	Tokuno	Ritual	b					0	1	c			0	1	1	fb	0.5	0	0.5	c		bca	0.5	1	1	d	c	1
A181	Amami	Tokuno	Ritual	d	a	b		0	0.5	1	c			0	0.5	1	fa	1	0.5	0.5	c		ba	0.5	1	1	d	c	0.5
A183	Amami	Tokuno	Ritual	d	a	c	a	0	0	0.5	e	a	1	0	0.5	1	fe	0.5	0	0.5	c		abc	0	1	1	d	c	1
A184	Amami	Tokuno	Ritual	d	a	c	a	0	0.5	1	c			0	0.5	1	fe	1	0.5	0.5	c		cb	0.5	1	0.5	d	c	1
A185	Amami	Tokuno	Ritual	d	a	b		0	0	1	e	a	0.5	0	0.5	1	fe	1	0.5	0.5	c		cb	0.5	1	1	d	c	1
A186	Amami	Tokuno	Ritual	d	a	b		0	0.5	1	e	a	0.5	0	0.5	1	fb	1	0.5	0.5	c		b	0.5	1	1	d	c	1
A187	Amami	Tokuno	Ritual	b					0	1	e	a	0.5	0	0.5	1	f	1	0.5	0.5	c		cb	0	1	1	d	c	1
A188	Amami	Tokuno	Ritual	d	a	c	a	0.5	0.5	0.5	e	d	0.5	0	0.5	1	f	1	0.5	0.5	c		cba	1	1	1	d	c	0.5
A189	Amami	Tokuno	Ritual	d	a	c	a	0	0.5	0.5	c			0	0.5	1	f	0.5	0.5	0.5	c		bc	1	1	1	d	c	0.5
A190	Amami	Tokuno	Ritual	b					0	0.5	e	a	0.5	0	0.5	1	fe	0.5	0.5	0.5	c		bc	0.5	0.5	1	d	c	0.5
A191	Amami	Amami-Oshima	Ritual	d	a	c	a	0	0.5	0.5	e	a	0.5	0	1	1	f	0.5	0	0				0.5	1	1	d	c	0
A192	Amami	Amami-Oshima	Ritual	d	a	c	a	0	0	1	e	a	1	0	1	1	f	1	0.5	0.5	c		c	0.5	0.5	1	d	c	0.5
A193A	Amami	Amami-Oshima	Ritual	d	a	c	a	0	0	1	e	a	0.5	0	0.5	1	f	0.5	0.5	0				0.5	1	0.5	d	c	0
A194A	Amami	Amami-Oshima	Ritual	d	a	c	a	0	0.5	0.5	e	a	0.5	0	0.5	1	f	0.5	0	0				0.5	0.5	0	d	c	0
A195	Amami	Amami-Oshima	Ritual	d	a	b		0	0.5	1	e	a	0.5	0	1	1	f	0.5	0	0				0.5	1	0	d	a
A196	Amami	Tokuno	Ritual	d	a	c	a	0	0.5	0.5	e	a	1	0	0.5	1	fd	0.5	0.5	0				0	1	1	d	a
A197	Amami	Tokuno	Ritual	d	a	c	a	0.5	0.5	1	e	a	1	0	1	1	fc	0.5	0.5	0				0.5	0.5	1	d	a
A198	Amami	Tokuno	Ritual	d	a	c	a	0	1	0.5	e	a	0.5	0	0.5	0.5	f	0	0	0				0.5	0.5	0.5	d	a
A199	Amami	Tokuno	Ritual	d	a	c	a	0	0.5	0	e	a	0.5	0	0.5	0.5	f	0.5	0	0.5	c		c	0	1	0.5	d	c	0.5
A200	Amami	Tokuno	Ritual	d	a	c	a	0.5	0.5	1	c			0	0.5	1	fe	0.5	0.5	0.5	c		ca	0	1	1	d	c	1
A201	Amami	Tokuno	Ritual	d	a	c	a	0.5	0.5	0	e	a	0.5	0	0.5	1	fe	0.5	0.5	0.5	c		bc	0	1	1	d	c	1
A202	Amami	Tokuno	Ritual	b					0.5	0.5	e	a	0.5	0	0.5	1	fe	1	0	0				0.5	1	1	a	a
A203	Amami	Okinoerabu	Ritual	d	a	c	a	0	0.5	1	e	e	1	1	0.5	1	fec	0.5	0	0				0.5	0.5	1	d	c	0
A204	Amami	Okinoerabu	Ritual	d	a	c	a	0	1	0	e	e	1	1	0.5	1	cfa	0.5	0	0				0.5	0.5	1	d	c	0
A205	Amami	Amami-Oshima	Ritual	b					0.5	1	c			0	0.5	1	fad	0.5	0.5	0				0.5	1	1	d	c	0
A206	Amami	Kakeroma	Ritual	d	a	c	a	0	0.5	0.5	e	a	0.5	0	0.5	0.5	f	0	0	0				1	0	0	d	a
A207	Amami	Kakeroma	Ritual	d	a	b		0	0	1	e	a	0.5	0	0.5	1	fd	1	0.5	0				0.5	1	1	d	a
A208	Amami	Kakeroma	Ritual	a					0	1	e	a	0.5	0	0.5	1	afcbe	0.5	0.5	0				0	0.5	1	d	a
A209	Amami	Kakeroma	Ritual	a					0	1	e	a	0.5	0	0.5	1	dfb	0.5	0	0				0	0.5	1	b	c	0
A210	Amami	Kakeroma	Ritual	a					0	1	e	a	0.5	0	0.5	1	f	1	0.5	0				0.5	1	0.5	a	a
A211	Amami	Amami-Oshima	Ritual	d	a	c	a	0	0.5	0.5	e	a	1	0	0.5	1	f	0.5	0.5	0.5	c		c	1	0	0	d	a
A212	Amami	Amami-Oshima	Ritual	d	a	c	a	0	0.5	0.5	e	a	0.5	0	1	1	f	0	0.5	0				1	1	0	d	c	0
A213	Amami	Amami-Oshima	Ritual	b					0.5	0.5	e	a	1	0	0.5	1	fe	0.5	0.5	0				0.5	0.5	0.5	d	b	0
A214	Amami	Okinoerabu	Ritual	b					0.5	1	e	e	1	0	1	1	fbaec	1	0.5	0				1	1	1	d	a
A215	Amami	Okinoerabu	Ritual	b					0.5	0.5	e	a	1	0.5	0.5	1	fd	0	0	0				0.5	1	1	d	c	0
A216	Amami	Okinoerabu	Ritual	b					0.5	0.5	e	a	0.5	0	0.5	0.5	fd	0	0.5	0				0.5	1	1	a	a
A217A	Amami	Okinoerabu	Ritual	a					0	1	e	a	0.5	0	0.5	1	fbcda	1	0.5	0				0.5	0	1	d	a
A218	Amami	Okinoerabu	Ritual	b					0	1	e	e	0.5	1	0.5	1	cfe	0	0.5	0				0.5	0	1	a	a
A219	Amami	Yoron	Ritual	b					0	1	e	e	1	1	1	1	fd	1	0.5	0				0	1	0.5	d	a
A220	Amami	Yoron	Ritual	b					0.5	1	e	a	1	0.5	1	1	efc	0.5	0.5	0				0.5	0.5	1	d	a
A221	Amami	Yoron	Ritual	a					0	1	e	a	1	0	0.5	1	f	1	0	0				0	1	0.5	a	a
A222	Amami	Yoron	Ritual	a					0	1	e	e	1	0	0.5	1	fea	1	0.5	0				0.5	1	1	a	a
A223	Amami	Yoron	Ritual	b					0	1	e	a	1	0	1	1	dbefca	1	0	0				0	1	1	a	a
A224	Amami	Yoron	Ritual	b					0.5	1	e	a	1	1	1	1	f	1	1	0.5	c		c	0	1	1	d	a
A225	Amami	Yoron	Ritual	b					0.5	1	e	a	1	1	0.5	1	f	1	1	0				0.5	1	1	d	a
A228	Amami	Yoron	Ritual	b					0	0.5	e	e	1	1	1	1	fed	1	1	0				0	1	1	d	a
A232	Amami	Amami-Oshima	Ritual	b					0	1	e	d	1	0	0.5	1	bef	1	1	0				0	1	1	a	a
A234	Amami	Amami-Oshima	Ritual	a					0	1	e	e	1	0	1	1	fe	1	0.5	0				0.5	1	1	d	c	0
A235	Amami	Amami-Oshima	Ritual	d	a	b		0	0.5	1	e	d	0.5	0.5	1	1	f	0.5	0.5	0				0.5	0.5	0.5	d	a
A236	Amami	Tokuno	Ritual	b					0.5	1	e	b	1	0	1	1	fb	0.5	0.5	0.5	c	0	ab	0.5	1	1	d	b	0.5
A237	Amami	Tokuno	Ritual	b					0	1	e	d	1	0	0.5	1	fe	0.5	0.5	0.5	c		ba	0	0.5	1	d	c	1
A238	Amami	Tokuno	Ritual	b					0	1	e	a	1	0	0.5	1	f	0.5	0	0				0.5	1	0.5	a	a
A239	Amami	Tokuno	Ritual	d	a	c	a	0	0	0.5	e	a	1	0	1	1	fda	0.5	0	0.5	c	0	ac	0.5	1	1	d	c	0.5
A240	Amami	Tokuno	Ritual	b					0	1	e	c	1	0	0.5	1	fae	1	0.5	0				0	1	1	a	a
A242A	Amami	Tokuno	Ritual	a					0.5	1	e	d	0.5	0	0.5	0.5	acb	0	0	0				0	0	0	d	c	0
A243	Amami	Tokuno	Ritual	b					0	1	e	d	1	0	1	0.5	fe	0.5	0.5	0				0.5	1	1	d	a
A244	Amami	Tokuno	Ritual	a					0	1	e	d	0.5	0	0.5	0.5	f	1	0.5	0				0.5	1	0.5	d	a
A245A	Amami	Tokuno	Ritual	a					0	1	e	a	0.5	0	0.5	0.5	bdaef	0.5	1	0				0	1	1	d	a
A246	Amami	Tokuno	Ritual	a					0	1	e	d	1	0	0.5	1	bfe	0.5	0.5	0				0.5	0.5	1	d	a
A247	Amami	Tokuno	Ritual	b					0	1	e	d	1	0	0.5	1	ef	0.5	0.5	0				0.5	1	1	a	a
A248	Amami	Okinoerabu	Ritual	b					0	1	e	e	1	1	1	1	f	0.5	0.5	0				0.5	1	0.5	c	a
A250	Amami	Amami-Oshima	Work	d	a	c	a	0.5	0	1	e	a	0.5	0	1	1	fe	1	0.5	0				0	1	0.5	a	a
A251	Amami	Amami-Oshima	Work	d	a	b		0	0	1	e	a	0.5	0	0.5	0.5	f	0.5	0.5	0				0	1	1	a	c	0
A252	Amami	Amami-Oshima	Work	a					0.5	1	e	a	0.5	0	0.5	1	fe	0.5	1	0				0	0.5	1	d	c	0
A253	Amami	Amami-Oshima	Work	a					0.5	1	e	d	0.5	0	0.5	0.5	f	0.5	0.5	0				0.5	0.5	0.5	d	c	0
A254	Amami	Amami-Oshima	Work	b					0.5	1	e	a	0.5	0	0.5	0.5	f	0.5	0	0				1	0.5	0.5	d	c	0
A255	Amami	Amami-Oshima	Work	a					0	1	e	d	0.5	0	0.5	1	f	0.5	0.5	0				0.5	1	0	d	c	0
A256	Amami	Amami-Oshima	Work	b					0.5	1	e	a	0.5	0	1	1	fe	0.5	1	0				0.5	0.5	0.5	d	c	0
A257	Amami	Amami-Oshima	Work	b					0.5	1	e	a	1	0.5	1	1	af	1	1	0				0.5	1	1	d	c	0
A258	Amami	Amami-Oshima	Work	d	a	c	a	0	0.5	0.5	e	d	0.5	0	0.5	1	f	0	0.5	0				0	0	0	d	a
A259	Amami	Amami-Oshima	Work	d	b	b		0	0.5	1	e	e	0.5	0	0.5	0.5	ced	0.5	0.5	0				1	0	0	a	a
A260	Amami	Kakeroma	Work	b					0	1	e	a	1	0	1	1	ef	0	0.5	0				0	0.5	0	a	a
A261	Amami	Kikai	Work	a					0	1	e	a	1	0	0.5	1	fe	1	1	0				0.5	0	0.5	a	c	0
A262	Amami	Kikai	Work	d	b	c	a	0	0.5	1	e	a	0.5	0	1	0.5	f	0.5	1	0				0	0.5	0	d	c	0
A263	Amami	Kikai	Work	d	a	c	b	0	1	0.5	e	a	0.5	0	0.5	0.5	f	0	1	0				1	0	0	a	c	0
A264	Amami	Kikai	Work	b					0.5	1	c			0	0.5	0.5	fe	0.5	0.5	0				1	0	0	a	b	0
A265	Amami	Kikai	Work	d	a	c	a	0.5	0	0.5	e	a	0.5	0	1	0.5	fe	0.5	1	0.5	c		a	0.5	0	0	d	c	0.5
A266	Amami	Kikai	Work	d	a	c	a	0.5	1	0.5	e	a	0.5	0	0.5	0.5	e	0	1	0.5	c		c	0.5	0	0	d	c	0.5
A267	Amami	Kikai	Work	d	a	c	a	0.5	0.5	0.5	e	a	0.5	0	0.5	0.5	f	0.5	1	0.5	c		ac	1	0	0	a	c	0.5
A268	Amami	Kikai	Work	d	a	c	a	0	0.5	0.5	e	a	0.5	0	0.5	1	f	0.5	1	0.5	c		a	1	0.5	0	a	c	0.5
A269	Amami	Kikai	Work	d	a	b		0.5	1	0.5	e	d	0.5	0	0.5	0.5	f	0.5	1	0.5	c		a	0.5	0	0	a	c	0.5
A270	Amami	Tokuno	Work	d	a	c	a	0	0	1	e	d	0.5	0	1	1	fb	0.5	0.5	0.5	c		a	0	1	1	d	b	0.5
A271	Amami	Tokuno	Work	d	a	c	a	0.5	0.5	1	e	d	0.5	0	0.5	1	fea	0.5	0.5	0.5	c		bc	0	1	1	d	c	1
A273	Amami	Tokuno	Work	d	a	c	a	0	0.5	0.5	e	a	1	0	1	1	f	0.5	1	0.5	c		abc	0.5	1	1	d	c	1
A274	Amami	Tokuno	Work	a					0	1	e	a	0.5	0	0.5	0.5	f	0.5	1	0				0	0.5	1	c	c	0
A275	Amami	Tokuno	Work	b					0.5	1	e	a	0.5	0	1	1	f	0.5	0.5	0				0.5	1	1	a	a
A276	Amami	Tokuno	Work	a					0.5	1	e	a	0.5	0	1	0.5	f	1	0.5	0				0.5	0.5	0	d	c	0
A277	Amami	Tokuno	Work	d	a	c	a	0	0.5	1	e	d	0.5	0	0.5	0.5	f	0.5	0.5	0				0.5	0.5	1	d	a
A278A	Amami	Tokuno	Work	b					0	0.5	e	a	0.5	0	0.5	1	f	0.5	0.5	0				0.5	0	0.5	a	c	0
A279	Amami	Tokuno	Work	d	a	c	a	0	0.5	0.5	e	d	0.5	0	0.5	0.5	f	0.5	1	0				1	0	0	d	c	0
A280	Amami	Yoron	Work	d	a	c	a	0	0.5	1	e	e	0.5	0	1	0.5	abefdc	0.5	0.5	0.5	c		cba	0.5	0	1	d	b	0.5
A281	Amami	Amami-Oshima	Amusement	b					0	1	e	a	0.5	0.5	1	1	f	1	0.5	0				0	1	0.5	a	c	0
A282	Amami	Amami-Oshima	Amusement	b					0.5	1	e	a	0.5	0	1	1	fe	1	0.5	0				0.5	0.5	0.5	a	c	0
A283	Amami	Amami-Oshima	Amusement	d	a	c	a	0.5	0.5	1	e	d	1	0	1	1	f	0.5	0.5	0				0.5	0.5	0.5	a	c	0
A284	Amami	Amami-Oshima	Amusement	b					0	1	e	a	1	0	1	1	ef	0.5	0.5	0				0.5	1	1	a	c	0
A285	Amami	Amami-Oshima	Amusement	d	a	b		0.5	0	1	e	a	0.5	0	1	1	fe	1	0.5	0				0.5	1	1	a	a
A286	Amami	Amami-Oshima	Amusement	b					0	1	e	a	0.5	0	0.5	1	f	1	0.5	0				0.5	1	1	a	c	0
A287	Amami	Amami-Oshima	Amusement	b					0	1	e	a	0.5	0	1	1	fe	1	0.5	0				0.5	1	1	a	c	0
A288	Amami	Amami-Oshima	Amusement	b					0	1	e	a	0.5	0	1	1	fe	0.5	0.5	0				0.5	1	1	a	c	0
A289	Amami	Amami-Oshima	Amusement	b					0	1	e	d	0.5	0	1	1	ef	1	0	0				0.5	1	1	a	c	0
A290	Amami	Amami-Oshima	Amusement	d	a	b		0.5	0	1	e	a	0.5	0	1	1	fe	1	0.5	0.5	c		c	0.5	0.5	1	a	c	0.5
A291	Amami	Amami-Oshima	Amusement	d	a	c	a	0.5	0	1	e	a	0.5	0	1	1	bfe	1	1	0				0	1	1	a	c	0
A292	Amami	Amami-Oshima	Amusement	d	a	b		0.5	0	1	e	a	0.5	0	1	1	ebf	1	0.5	0				0.5	1	1	a	c	0
A293	Amami	Amami-Oshima	Amusement	b					0	1	e	d	0.5	0	0.5	1	ef	1	0.5	0				0	0.5	1	a	c	0
A296	Amami	Amami-Oshima	Amusement	b					0	1	e	a	0.5	0	0.5	0.5	feb	0.5	0.5	0				0.5	0.5	1	d	c	0
A297	Amami	Amami-Oshima	Amusement	d	a	c	a	0.5	0	1	e	a	0.5	0.5	1	1	fe	1	0.5	0				0	1	1	a	c	0
A299	Amami	Amami-Oshima	Amusement	d	a	c	a	1	0.5	1	e	a	0.5	0.5	0.5	1	fbd	1	0.5	0.5	c		c	0.5	1	1	a	c	0.5
A300	Amami	Amami-Oshima	Amusement	d	a	b		1	0.5	1	e	a	0.5	0	1	1	fe	1	0.5	0.5	c		ca	0.5	0.5	0.5	a	c	0.5
A301	Amami	Amami-Oshima	Amusement	d	a	b		0.5	0	1	e	a	0.5	0	1	1	bfe	1	0.5	0				0.5	0.5	1	a	c	0
A302	Amami	Amami-Oshima	Amusement	d	a	c	a	1	0	1	e	a	0.5	0	1	1	efb	1	0.5	0				0.5	0.5	1	a	c	0
A303	Amami	Amami-Oshima	Amusement	d	a	c	a	0.5	0	1	e	d	0.5	0	0.5	1	ef	1	0.5	0				0.5	1	1	a	c	0
A304	Amami	Amami-Oshima	Amusement	b					0	1	e	d	0.5	0	1	1	ef	1	0.5	0				0	1	1	a	c	0
A305	Amami	Amami-Oshima	Amusement	d	a	c	a	0.5	0	1	e	a	0.5	0	1	1	f	1	0.5	0				0	1	0.5	a	c	0
A306	Amami	Amami-Oshima	Amusement	d	a	b		0.5	0	1	e	d	0.5	0	0.5	1	f	1	0.5	0				0.5	1	0.5	a	a
A307	Amami	Amami-Oshima	Amusement	b					0	1	e	a	0.5	0	1	1	fe	1	0.5	0.5	c		ca	0.5	1	1	a	c	0
A308	Amami	Amami-Oshima	Amusement	d	a	c	a	0.5	0	1	e	a	0.5	0	0.5	1	ef	0.5	0.5	0.5	c		ac	0.5	0.5	1	a	c	1
A309	Amami	Amami-Oshima	Amusement	d	a	b		1	0	1	e	a	0.5	0	0.5	1	f	1	0.5	0				0.5	1	0.5	a	c	0
A310	Amami	Amami-Oshima	Amusement	b					0	1	e	a	0.5	0	0.5	1	f	1	0.5	0				1	0.5	0.5	d	a
A311	Amami	Amami-Oshima	Amusement	d	a	b		0.5	0	1	e	a	0.5	0	0.5	1	fe	1	0.5	0.5	c		c	0	1	1	a	c	0.5
A312	Amami	Amami-Oshima	Amusement	d	a	c	a	0.5	0	1	e	e	1	0	1	1	f	1	0.5	0.5	c		ac	0.5	1	0.5	a	c	0.5
A313	Amami	Amami-Oshima	Amusement	b					0	1	e	a	1	0	1	1	fc	1	0.5	0				0.5	1	1	a	c	0
A314	Amami	Amami-Oshima	Amusement	d	a	c	a	1	0	1	e	a	0.5	0	1	1	f	1	0.5	0.5	c		c	0	1	1	a	c	0.5
A315	Amami	Amami-Oshima	Amusement	d	a	c	a	0	0.5	1	e	d	0.5	0	0.5	1	fe	0.5	0	0				0.5	0.5	0.5	a	c	0
A316	Amami	Amami-Oshima	Amusement	b					0	1	e	a	1	0.5	1	1	fe	1	0.5	0.5	c		c	0.5	1	1	a	c	0.5
A317	Amami	Amami-Oshima	Amusement	d	a	b		0	0	1	e	d	1	1	1	1	dfa	1	0.5	0				0.5	0.5	1	a	c	0
A318	Amami	Amami-Oshima	Amusement	b					0	1	e	d	0.5	0	0.5	1	efc	1	0.5	0				0	1	0.5	a	c	0
A319	Amami	Amami-Oshima	Amusement	d	a	c	a	1	0	1	e	a	0.5	0	0.5	1	fe	1	0.5	0				0	1	0.5	a	c	0
A320	Amami	Amami-Oshima	Amusement	b					0	1	e	a	1	0	1	1	fe	1	0.5	0				0.5	1	1	a	c	0
A321	Amami	Amami-Oshima	Amusement	b					0	1	e	a	0.5	0	1	1	fe	1	0.5	0.5	c		c	0.5	1	1	a	c	0.5
A322	Amami	Amami-Oshima	Amusement	d	a	b		0.5	0	1	e	a	0.5	1	0.5	1	fe	1	0.5	0.5	c		c	0	1	0.5	a	c	0.5
A323	Amami	Kakeroma	Amusement	d	a	b		0.5	0	1	e	a	0.5	0.5	0.5	1	fe	1	0	0				0	1	1	d	a
A324	Amami	Kakeroma	Amusement	d	a	b		1	0	1	e	d	0.5	0	0.5	1	f	1	0.5	0				0.5	1	0.5	a	c	0
A325	Amami	Kakeroma	Amusement	d	a	b		0.5	0	1	e	d	1	0	0.5	1	f	0.5	0	0				0.5	1	1	a	c	0
A327	Amami	Kakeroma	Amusement	d	a	c	a	0.5	0	1	e	a	0.5	0	0.5	1	f	1	0.5	0				0.5	1	0.5	a	a
A328	Amami	Kakeroma	Amusement	d	a	b		0.5	0	1	e	a	0.5	0	1	1	ef	1	0.5	0				0.5	1	1	a	c	0
A329	Amami	Kakeroma	Amusement	b					0	1	e	c	0.5	0	1	1	fde	1	0.5	0				0	1	1	a	c	0
A330	Amami	Kakeroma	Amusement	d	a	c	a	1	0	1	e	d	0.5	0	1	1	bf	1	0.5	0				0	1	1	a	c	0
A331	Amami	Kakeroma	Amusement	d	a	b		1	0	1	e	a	0.5	0	0.5	1	fec	1	0.5	0				0	1	1	a	c	0
A332	Amami	Kakeroma	Amusement	b					0	1	e	a	0.5	0	0.5	1	fe	1	0.5	0				0	1	1	a	c	0
A333	Amami	Kikai	Amusement	b					0.5	0.5	e	e	1	0.5	1	1	f	1	0.5	0				0	0.5	0	a	a
A334	Amami	Kikai	Amusement	d	a	c	a	0.5	0.5	1	e	a	0.5	0	1	1	fe	1	0	0				0.5	1	1	a	a
A335	Amami	Kikai	Amusement	b					0.5	0.5	e	a	0.5	0	1	1	f	0.5	0	0				0	1	1	a	a
A336	Amami	Tokuno	Amusement	b					0	1	e	d	1	0.5	1	1	f	0.5	0.5	0				0	1	1	d	a
A337	Amami	Tokuno	Amusement	b					0	1	e	a	1	0	1	1	f	1	0.5	0				0	1	0.5	a	c	0
A339	Amami	Tokuno	Amusement	d	a	b		0.5	0	1	e	a	0.5	0	1	1	f	1	0	0.5	c		c	0	1	1	a	c	0.5
A340	Amami	Tokuno	Amusement	d	a	b		0.5	0	1	e	a	1	0	0.5	1	fe	1	0.5	0				0	1	0.5	a	c	0
A341	Amami	Tokuno	Amusement	b					0	1	e	a	0.5	0	1	1	f	1	0.5	0				0.5	1	0.5	a	a
A342	Amami	Tokuno	Amusement	d	a	c	a	0	1	1	e	a	1	0	1	1	fe	0.5	0.5	0				0	1	1	a	a
A344	Amami	Tokuno	Amusement	d	a	c	a	0	0.5	0.5	e	a	0.5	0	1	1	f	0.5	0	0				1	0.5	0.5	a	a
A345	Amami	Tokuno	Amusement	b					0.5	0.5	e	a	0.5	0	1	1	f	0.5	0	0				0.5	0.5	1	a	a
A346	Amami	Tokuno	Amusement	b					0	1	e	d	0.5	0	1	0.5	f	1	0.5	0				1	0.5	0	a	a
A347	Amami	Tokuno	Amusement	b					0.5	1	e	a	0.5	0	0.5	1	f	1	0.5	0				0.5	1	1	a	a
A348	Amami	Tokuno	Amusement	b					0	1	e	d	0.5	0	1	1	f	1	0.5	0				0	1	0.5	a	a
A349	Amami	Tokuno	Amusement	b					0.5	0.5	e	a	0.5	0.5	1	1	f	0.5	0.5	0				0.5	1	0.5	a	a
A350	Amami	Tokuno	Amusement	b					0.5	1	e	e	1	1	0.5	1	f	1	0	0				0.5	1	1	a	c	0
A351	Amami	Tokuno	Amusement	b					0	1	e	d	1	0	0.5	1	fe	1	0.5	0				0	1	1	c	c	0
A352	Amami	Tokuno	Amusement	b					0.5	1	e	d	0.5	0	1	1	f	1	0.5	0				0.5	1	1	c	c	0
A353	Amami	Tokuno	Amusement	b					0.5	0.5	e	a	0.5	0	0.5	1	f	0.5	0	0				1	1	0.5	a	c	0
A354	Amami	Okinoerabu	Amusement	d	a	c	a	0	1	0.5	e	e	1	0.5	1	1	f	0	0.5	0				1	1	0	d	a
A355	Amami	Okinoerabu	Amusement	d	a	c	a	0	1	1	e	e	1	0.5	1	0.5	f	0.5	0	0				0.5	0.5	0	d	a
A356	Amami	Okinoerabu	Amusement	b					0.5	0.5	e	e	0.5	1	0.5	0.5	f	0.5	0.5	0				1	1	1	d	a
A357	Amami	Okinoerabu	Amusement	b					0.5	0.5	e	e	1	1	1	1	fe	0.5	0.5	0				0.5	0.5	0.5	a	c	0
A358	Amami	Okinoerabu	Amusement	b					0.5	1	e	a	1	0	0.5	1	f	0.5	0.5	0				0.5	0.5	0	d	c	0
A359	Amami	Okinoerabu	Amusement	b					0	1	e	e	1	0.5	1	1	f	0.5	0.5	0				1	1	0.5	c	a
A360	Amami	Okinoerabu	Amusement	d	a	c	a	0	0	0.5	e	e	1	1	0.5	1	fd	0.5	0.5	0				0.5	0.5	0.5	a	c	0
A361	Amami	Okinoerabu	Amusement	d	a	c	a	0.5	0.5	0.5	e	e	1	0.5	1	1	fe	0.5	0.5	0				0.5	0.5	0.5	a	a
A362	Amami	Okinoerabu	Amusement	d	a	c	a	0.5	0.5	0.5	e	e	1	1	0.5	1	f	1	0.5	0				0	1	0.5	a	a
A363	Amami	Okinoerabu	Amusement	b					0.5	1	e	a	1	0.5	0.5	1	f	0.5	0.5	0				0.5	0.5	0.5	a	a
A364	Amami	Okinoerabu	Amusement	b					0	0.5	e	e	1	0.5	0.5	1	fbced	0.5	0	0				0.5	0.5	1	a	a
A365	Amami	Okinoerabu	Amusement	b					0.5	0.5	e	e	1	1	1	1	fb	0.5	0.5	0				0.5	1	0.5	a	a
A366	Amami	Okinoerabu	Amusement	b					0.5	0.5	e	e	1	0.5	0.5	1	fe	0	0.5	0				0.5	0	1	a	c	0
A367	Amami	Okinoerabu	Amusement	b					0	1	e	e	1	1	1	1	bef	0.5	0.5	0				0.5	1	1	a	a
A368	Amami	Okinoerabu	Amusement	b					0.5	0	e	e	1	0.5	1	1	bfe	0	0.5	0				0.5	0.5	1	a	c	0
A371	Amami	Okinoerabu	Amusement	b					0.5	1	e	e	1	1	1	1	fe	0.5	0	0				0.5	0.5	1	c	c	0
A372	Amami	Okinoerabu	Amusement	b					0	1	e	a	0.5	0	1	1	ef	0.5	0.5	0				0.5	0.5	1	a	a
A373	Amami	Okinoerabu	Amusement	b					0	0.5	e	a	0.5	0	1	1	ef	0.5	0	0				0.5	0.5	0.5	a	a
A376	Amami	Okinoerabu	Amusement	d	a	c	a	0	0.5	0.5	e	e	1	1	1	1	fceb	0.5	0	0				0.5	1	1	d	c	a
A377	Amami	Okinoerabu	Amusement	d	a	c	a	0	0.5	1	e	a	0.5	0	0.5	0.5	f	0.5	0	0				0.5	1	1	c	c	0
A378	Amami	Okinoerabu	Amusement	b					0	1	e	e	1	1	1	1	bf	1	0.5	0				0.5	1	0.5	a	a
A380	Amami	Okinoerabu	Amusement	b					0	0.5	e	e	1	1	0.5	1	f	0.5	0.5	0				0.5	0	0.5	a	c	0
A381	Amami	Okinoerabu	Amusement	d	a	c	a	0	0.5	0.5	e	e	1	1	0.5	1	f	0.5	0.5	0				0.5	1	0.5	a	c	0
A382	Amami	Okinoerabu	Amusement	d	a	c	a	0	0.5	1	e	e	1	1	1	0.5	ef	0.5	0.5	0				0.5	0.5	0.5	a	c	0
A384	Amami	Yoron	Amusement	b					0	1	e	e	1	0.5	0.5	1	f	1	0.5	0				0.5	0.5	0.5	a	a
A385	Amami	Yoron	Amusement	b					0.5	1	e	e	1	0.5	1	1	ef	1	0.5	0				0.5	1	1	a	a
A386	Amami	Yoron	Amusement	d	a	b		0.5	0	1	e	e	1	0.5	1	1	f	1	0.5	0				0	1	1	a	a
A387	Amami	Yoron	Amusement	b					0.5	1	c			1	1	1	fab	1	0.5	0				0.5	0.5	0.5	a	a
A388	Amami	Yoron	Amusement	b					0.5	1	e	e	1	1	1	1	f	0.5	0.5	0				0.5	1	0.5	a	a
A389	Amami	Yoron	Amusement	d	a	c	a	0	0	1	e	e	1	1	0.5	1	fe	1	0	0				0.5	1	1	a	a
A390	Amami	Yoron	Amusement	b					0.5	1	e	a	0.5	0	0	1	fec	0.5	0	0				0.5	1	1	d	a
A391	Amami	Yoron	Amusement	d	a	b		0.5	0	1	e	e	1	1	1	1	ef	0.5	0.5	0				0.5	0.5	1	a	c	0
A393	Amami	Yoron	Amusement	d	a	c	a	0	0.5	0.5	e	e	1	1	0.5	1	fe	0.5	0.5	0				0.5	1	1	d	a
A394	Amami	Yoron	Amusement	d	a	c	a	0	0.5	0.5	e	e	1	1	0.5	1	f	1	0.5	0				0.5	1	0	a	a
A395	Amami	Yoron	Amusement	d	a	c	a	0.5	0.5	1	e	e	1	0	1	1	f	0.5	0.5	0				0.5	0.5	0.5	a	a
A397	Amami	Yoron	Amusement	b					0	1	e	e	1	1	1	1	bf	1	0.5	0				0.5	1	1	a	a
A398	Amami	Yoron	Amusement	b					0	1	e	e	1	1	1	1	fa	1	0	0				0	1	1	a	a
O1	Okinawa	Okinawa	Child	d	a	c	a	0	0.5	0.5	e	a	0.5	0.5	0.5	0.5	fe	0	0.5	0				0.5	0	0.5	a	a
O2	Okinawa	Okinawa	Child	b					0.5	0.5	e	e	0.5	1	0.5	0.5	f	0	0	0				0.5	0	0.5	a	a
O3	Okinawa	Okinawa	Child	b					0	1	e	e	0.5	1	0.5	0.5	ef	0.5	0.5	0				1	0	0	a	a
O4	Okinawa	Okinawa	Child	b					0.5	1	e	e	0.5	0.5	0.5	0.5	d	0	0	0				1	0	0	a	a
O5	Okinawa	Okinawa	Child	b					0.5	0.5	e	e	0.5	1	0.5	0.5	f	0	0	0				1	0.5	0.5	d	a
O6	Okinawa	Okinawa	Child	d	a	b		0	1	0.5	e	e	0.5	1	0.5	0.5	fec	0	0	0				1	0	1	d	a
O7	Okinawa	Okinawa	Child	d	a	c	a	0	1	0.5	e	e	0.5	1	0.5	0.5	fce	0.5	0	0				1	0	0.5	a	a
O8	Okinawa	Zamami	Child	d	a	c	a	0	0.5	0.5	e	a	0	0	0	0	f	0	0	0				0	0	0	a	a
O9	Okinawa	Zamami	Child	d	a	c	a	0	0.5	0.5	e	e	0	0	0	0	f	0	0	0				0	0	0	a	a
O10	Okinawa	Okinawa	Child	b					0.5	0.5	e	e	1	1	0.5	0.5	f	0	0	0				0	0	0	a	a
O11	Okinawa	Okinawa	Child	d	a	c	a	0	0.5	0.5	e	a	0	0.5	0	0	f	0	0	0				0	0	0	a	a
O12	Okinawa	Okinawa	Child	b					1	0.5	e	d	1	0	0.5	1	efcbd	0	0	0				1	0	0	a	a
O13	Okinawa	Okinawa	Child	b					1	1	e	b	1	0.5	0.5	1	efd	0.5	0	0				1	0.5	0.5	a	a
O14	Okinawa	Okinawa	Child	b					1	0.5	e	e	0.5	0	0.5	0.5	fc	0.5	0.5	0				0	0	1	a	a
O15	Okinawa	Okinawa	Child	d	a	c	a	0	0.5	0.5	e	a	0.5	0	0	0	fe	0	0.5	0				0	0	0	a	a
O16	Okinawa	Okinawa	Child	b					0.5	1	e	a	0.5	0.5	0.5	0	ef	0	0	0				1	0.5	1	a	a
O17	Okinawa	Okinawa	Child	b					1	0.5	e	e	0.5	1	1	0.5	ef	0.5	0	0				1	0	0.5	a	a
O18	Okinawa	Okinawa	Child	b					0.5	0.5	e	c	1	0.5	0.5	0.5	f	0	0	0				0.5	0	0	a	c	0
O19	Okinawa	Okinawa	Child	d	a	c	a	0	0.5	0.5	e	a	0	1	0	0	f	0	0.5	0				0	0.5	0	a	a
O20	Okinawa	Okinawa	Child	b					0.5	1	a			0.5	0.5	0	cfd	0	0	0				1	0	0.5	a	c	0
O21	Okinawa	Okinawa	Child	d	a	c	a	0	1	0.5	e	a	1	0.5	0	0.5	fc	0	0	0				0	0	0	d	a
O22	Okinawa	Okinawa	Child	d	a	c	a	0	0.5	0.5	e	a	0	0	0	0	fd	0	0	0				0.5	0	0	a	a
O23	Okinawa	Okinawa	Child	b					0.5	1	e	d	0.5	0	0.5	0.5	f	0	0.5	0				0	0	0.5	a	a
O24	Okinawa	Okinawa	Child	b					0.5	1	e	a	1	0.5	0.5	0.5	fbaec	0	0	0				1	0	1	d	a
O25	Okinawa	Okinawa	Child	b					1	0.5	e	d	1	0	0.5	1	fdeb	0	0	0				0.5	0.5	0.5	a	a
O26	Okinawa	Okinawa	Child	b					1	0.5	e	a	0	1	0	0	fc	0	0	0				0	0	0.5	d	a
O27	Okinawa	Okinawa	Child	d	a	c	a	0	0.5	0.5	e	a	0	0	0.5	0	fcd	0	0.5	0				0	0	0.5	d	a
O28	Okinawa	Okinawa	Child	d	a	c	a	0	0.5	0.5	e	d	0.5	0	0	0.5	f	0	0	0				0	0	0	a	a
O29	Okinawa	Okinawa	Child	d	a	c	a	0	0.5	1	e	d	0.5	0	0	0.5	ec	0	0	0				1	0	0	a	a
O30	Okinawa	Okinawa	Child	d	a	c	a	0	1	1	e	e	1	1	0.5	0.5	efd	0	0	0				1	0	0	a	a
O31	Okinawa	Okinawa	Child	d	a	c	a	0	0.5	0.5	e	d	0.5	0	0	0.5	f	0	0	0				0	0	0	a	a
O32	Okinawa	Okinawa	Child	d	a	c	a	0	0.5	1	e	e	1	1	0.5	0.5	efd	0	0.5	0				0.5	0	0	a	a
O33	Okinawa	Okinawa	Child	d	a	c	a	0	0.5	0.5	e	a	0.5	0	0	0.5	bcf	0	0	0				1	0	0	a	a
O34	Okinawa	Aguni	Child	b					0.5	1	e	e	0.5	1	0.5	0.5	fecb	0	0	0				0	0	0.5	a	a
O35	Okinawa	Okinawa	Child	d	a	c	a	0	1	0.5	e	d	1	0	0	1	deb	0	0.5	0				0	0	0	a	a
O36	Okinawa	Okinawa	Child	d	a	c	a	0	1	1	a			0.5	1	0.5	efc	0	0	0				1	0	1	a	a
O37	Okinawa	Okinawa	Child	d	a	c	a	0	0.5	1	e	e	1	1	1	1	f	0	0	0				0.5	0.5	0.5	d	a
O40	Okinawa	Okinawa	Child	d	a	c	a	0	1	0	e	a	0.5	0	1	0.5	f	0	0.5	0				1	0	0	a	a
O41	Okinawa	Okinawa	Child	b					0.5	0.5	e	d	0.5	0	0	0.5	de	0	0	0				0.5	0.5	0.5	a	a
O42	Okinawa	Okinawa	Child	b					0.5	0.5	e	d	0.5	1	0	0.5	f	0	0	0				0.5	0	0.5	a	a
O43	Okinawa	Okinawa	Child	b					1	1	e	a	0.5	0	0.5	0.5	fd	0	0.5	0				0	0	0.5	a	a
O44	Okinawa	Okinawa	Child	d	a	c	a	0	0.5	0.5	e	a	0.5	0	1	0.5	f	0	0	0				0	0.5	0	a	a
O45	Okinawa	Okinawa	Child	d	a	c	a	0	0	0.5	e	d	0.5	0	0.5	0.5	fc	0	0	0				1	0	1	c	c	0
O47	Okinawa	Okinawa	Child	a					0.5	1	e	a	0	0	0	0	fe	0	0	0				0	0	0.5	a	c	0
O48	Okinawa	Okinawa	Child	d	a	c	a	0	0.5	1	e	a	1	0.5	0.5	1	f	0.5	0	0				0.5	0.5	0.5	a	a
O49	Okinawa	Okinawa	Child	d	a	c	a	0	0.5	0.5	e	d	0.5	0	0.5	0.5	f	0	0.5	0				0	0	0	a	a
O50	Okinawa	Okinawa	Child	d	a	c	a	0	1	0.5	e	a	0.5	0	0.5	0.5	d	0	0	0				0.5	0	0	a	a
O51	Okinawa	Okinawa	Child	d	a	c	a	0	0.5	0.5	e	a	0.5	0	0	0.5	f	0	0.5	0				0	0.5	0	a	a
O52	Okinawa	Okinawa	Child	d	a	c	a	0	0.5	0	e	d	0	0	0.5	0.5	b	0	0	0				0.5	0	0.5	a	a
O53	Okinawa	Okinawa	Child	d	a	c	a	0	1	0.5	e	e	0.5	1	1	0.5	f	0	0	0				0	0.5	0.5	a	c	0
O54	Okinawa	Okinawa	Child	d	a	b		0	1	0.5	e	e	0.5	1	0.5	0.5	f	0	0	0				0	0	0	a	a
O55	Okinawa	Okinawa	Child	b					1	0	e	e	0.5	0.5	0.5	0	f	0	0	0				0	0	0	d	a
O56	Okinawa	Okinawa	Child	d	a	c	a	0	0.5	0.5	c			0	0.5	1	efac	0.5	0.5	0				0.5	0.5	1	d	a
O57	Okinawa	Izena	Child	b					0.5	0.5	e	e	0.5	1	0.5	0.5	f	0	0	0				0	0	0	d	c	0
O58	Okinawa	Izena	Child	b					0.5	1	e	e	0.5	0	0.5	0.5	fd	0	0.5	0				0.5	0	0.5	d	c	0
O59	Okinawa	Izena	Child	d	a	c	a	0	0.5	0	e	a	0	0	0	0	f	0	0.5	0				0	0.5	0	d	a
O60	Okinawa	Izena	Child	d	a	c	a	0	1	0.5	e	d	0.5	1	0.5	0.5	fb	0	0	0				1	0	0.5	d	a
O61	Okinawa	Izena	Child	d	a	c	a	0	1	0	e	a	0.5	0	0.5	0.5	e	0	0	0				1	0	0	d	a
O62	Okinawa	Izena	Child	d	a	c	a	0	1	0.5	e	e	0.5	1	0.5	0.5	f	0	0.5	0				0	0	0	d	a
O63	Okinawa	Kume	Child	b					0.5	1	e	e	1	1	0.5	1	f	0	0.5	0				0	0	0.5	a	a
O64	Okinawa	Kume	Child	d	a	c	a	0	0.5	1	e	d	0.5	0	0	0.5	f	0	0	0				0.5	0	0	a	a
O65	Okinawa	Okinawa	Child	d	a	c	a	0	1	0.5	e	e	0.5	0.5	0.5	0.5	f	0	0.5	0				0	0	0	d	a
O66A	Okinawa	Okinawa	Child	b					1	0.5	e	d	1	0	0.5	0.5	f	0	0.5	0				0	0	0	a	a
O67	Okinawa	Okinawa	Child	b					0.5	1	e	e	1	1	1	1	fe	0	0	0				0.5	0.5	0	a	a
O68	Okinawa	Okinawa	Child	d	a	c	a	0	0.5	0.5	e	e	1	1	0.5	1	fd	0	0	0				0.5	0	0	a	a
O70	Okinawa	Okinawa	Child	d	a	c	a	0	0.5	0.5	e	a	0.5	0	0.5	0.5	f	0	0	0				0	0.5	0.5	a	a
O71	Okinawa	Aka	Child	d	a	c	a	0	0.5	0.5	e	d	0.5	0	0.5	0.5	f	0	0	0				0	0.5	0.5	a	a
O72	Okinawa	Kume	Child	d	a	c	a	0	1	0.5	e	e	0.5	1	0.5	0.5	fe	0	0.5	0				0.5	0	0.5	a	a
O73	Okinawa	Okinawa	Child	d	a	c	a	0	1	1	e	e	1	1	1	1	f	0.5	0.5	0				1	0.5	0	a	a
O74	Okinawa	Okinawa	Child	d	a	c	a	0	1	0.5	e	e	1	1	0.5	0.5	f	0	0.5	0				1	0	0	a	a
O76	Okinawa	Izena	Child	b					0.5	1	e	e	0.5	0.5	0.5	0.5	f	0	0.5	0				0	0.5	0	d	a
O77	Okinawa	Ie	Child	b					0	1	e	e	1	0.5	0.5	1	ef	0	0	0				0	0	0	a	a
O78	Okinawa	Ie	Child	b					0.5	1	e	e	1	0.5	0.5	0.5	f	0	0	0				1	0	0	a	a
O79	Okinawa	Okinawa	Ritual	d	a	b		0	0.5	1	e	d	0.5	0	0.5	0.5	f	0.5	0.5	0				1	0.5	0	d	a
O80	Okinawa	Okinawa	Ritual	d	a	c	a	0	0	0.5	e	d	1	0	0.5	0.5	f	0.5	1	0				1	0.5	0	d	a
O81	Okinawa	Okinawa	Ritual	b					0.5	1	e	d	1	0	0.5	1	ef	0.5	0.5	0				1	0.5	0.5	d	a
O82	Okinawa	Okinawa	Ritual	b					0	1	e	e	1	1	0.5	1	ef	1	0.5	0				0.5	0.5	0.5	d	a
O83	Okinawa	Okinawa	Ritual	d	a	b		0	0	1	e	a	1	0	0.5	0.5	f	0.5	0.5	0				1	1	0.5	d	a
O84	Okinawa	Okinawa	Ritual	b					0	1	e	e	1	0.5	0.5	0.5	cfe	1	1	0				1	1	1	d	a
O85	Okinawa	Okinawa	Ritual	b					1	1	e	a	0.5	0	0.5	0.5	e	0.5	0.5	0				1	0.5	0	c	a
O87	Okinawa	Okinawa	Ritual	b					0	1	e	e	1	1	0.5	0.5	fe	0.5	1	0				0.5	1	0.5	d	a
O88	Okinawa	Okinawa	Ritual	d	a	b		0	0.5	0.5	e	a	0.5	0	0	0.5	ef	0	0.5	0				0.5	0	0.5	c	a
O89	Okinawa	Okinawa	Ritual	b					0.5	1	e	e	1	0.5	1	0.5	cf	0	1	0				0.5	0.5	1	d	a
O90	Okinawa	Okinawa	Ritual	d	a	b		0	0.5	1	e	e	0.5	0	0.5	0.5	f	0.5	0.5	0				1	1	0	d	a
O91	Okinawa	Okinawa	Ritual	d	a	c	a	0.5	0.5	0.5	e	e	0.5	0.5	0.5	0.5	ef	0	0.5	0				0.5	0	0	c	c	0
O92	Okinawa	Okinawa	Ritual	d	a	c	a	0	1	0.5	e	e	0.5	0	0.5	0.5	f	0.5	0.5	0				1	0	0	c	c	0
O93	Okinawa	Okinawa	Ritual	d	a	b		0	0.5	1	e	e	0.5	0.5	0.5	0.5	f	0.5	0.5	0				1	0.5	0	c	c	0
O94	Okinawa	Okinawa	Ritual	d	a	b		0	0.5	1	e	e	1	1	0.5	0.5	fe	0	0.5	0				1	0.5	0.5	c	c	0
O95	Okinawa	Okinawa	Ritual	b					0	1	e	e	1	1	0.5	1	f	0.5	1	0				0.5	0.5	0	d	a
O96	Okinawa	Okinawa	Ritual	b					0.5	0.5	e	a	0.5	1	0.5	0.5	ef	0.5	0.5	0				0.5	1	0.5	d	a
O97	Okinawa	Okinawa	Ritual	b					1	0.5	e	e	0.5	1	0.5	1	f	0.5	0	0				1	0.5	0	d	a
O98	Okinawa	Okinawa	Ritual	b					0	1	e	e	1	1	0.5	1	f	1	0.5	0				0.5	1	1	d	a
O99	Okinawa	Okinawa	Ritual	b					0.5	1	e	e	1	1	0.5	1	fb	1	1	0				0.5	1	1	d	a
O100	Okinawa	Okinawa	Ritual	b					1	0.5	e	e	0.5	1	0.5	0.5	f	0.5	0.5	0				0.5	1	1	d	a
O102	Okinawa	Tsuken	Ritual	d	a	c	a	0	0.5	1	e	e	0.5	0.5	0.5	1	f	0.5	0.5	0				0.5	0.5	0	c	a
O103	Okinawa	Tsuken	Ritual	d	a	b		0	0.5	1	e	d	0.5	0	1	0.5	f	0	0.5	0				1	0.5	1	a	a
O104	Okinawa	Tsuken	Ritual	d	a	c	a	0	0.5	1	e	a	0.5	0.5	0.5	0.5	fbec	0	0.5	0				0.5	1	0.5	a	a
O105	Okinawa	Kudaka	Ritual	b					0.5	1	e	e	1	0.5	0.5	0.5	cef	0.5	1	0				0.5	0.5	0.5	d	a
O106	Okinawa	Kudaka	Ritual	d	a	c	a	0	0.5	0.5	e	a	0	0	0	0	f	0	0.5	0				1	0.5	0	d	a
O107	Okinawa	Kudaka	Ritual	b					0.5	0.5	e	e	0.5	0.5	0.5	0.5	f	0.5	0.5	0				1	0.5	0	d	a
O108	Okinawa	Kudaka	Ritual	d	a	c	a	0	0.5	0.5	e	a	0.5	0	0.5	0.5	f	0.5	0.5	0				1	0.5	0	d	a
O109	Okinawa	Kudaka	Ritual	b					0.5	1	e	d	0.5	0	0.5	0.5	fe	0.5	0.5	0				1	1	0	c	c	0
O110	Okinawa	Kudaka	Ritual	d	a	c	a	0	0.5	0.5	e	a	0.5	0	1	0.5	af	0.5	0.5	0				0.5	1	1	a	c	0
O111A	Okinawa	Kudaka	Ritual	d	a	b		0	0.5	1	e	e	0.5	0	0.5	0.5	bfac	0.5	0.5	0				0.5	0	1	d	a
O112	Okinawa	Kudaka	Ritual	b					0.5	0.5	e	a	0.5	0	0.5	0.5	f	0	0.5	0				1	1	0	d	a
O113	Okinawa	Iheya	Ritual	d	a	b		0.5	0.5	1	e	e	0.5	0.5	0.5	0	f	0.5	0.5	0				1	0.5	0	a	a
O114	Okinawa	Iheya	Ritual	b					0	1	e	e	0.5	1	1	1	fb	0.5	0.5	0				0.5	1	0.5	c	c	0
O115	Okinawa	Izena	Ritual	b					0	1	e	a	0.5	1	0.5	1	f	0.5	0.5	0				0.5	0.5	0	d	a
O116	Okinawa	Izena	Ritual	b					0.5	1	e	e	1	1	0.5	0.5	ef	0.5	0.5	0				0.5	0.5	1	d	a
O118	Okinawa	Aguni	Ritual	b					0.5	1	e	d	1	0.5	0	0.5	f	0.5	0.5	0				1	1	0.5	c	b
O119	Okinawa	Aguni	Ritual	b					1	0.5	e	a	0	0	0.5	0.5	e	0	0.5	0				1	0	0	c	c	0
O120	Okinawa	Aguni	Ritual	d	a	c	a	0	0.5	0	e	e	0.5	1	0.5	0.5	f	0.5	0	0				1	0.5	0.5	c	c	0
O121	Okinawa	Aguni	Ritual	d	a	c	a	0	1	0.5	e	a	0	0	0	0	c	0	0	0				1	0	0	c	c	0
O123	Okinawa	Tokashiki	Ritual	b					0	1	e	e	1	1	0.5	0.5	f	0.5	0	0				0.5	0.5	0.5	d	a
O124	Okinawa	Zamami	Ritual	b					0	0.5	e	e	0.5	0.5	0.5	0	f	0.5	0.5	0				1	0.5	0	d	a
O125	Okinawa	Zamami	Ritual	a					0	0.5	e	a	0.5	0	0.5	0.5	bf	0.5	0.5	0				1	0	0.5	a	a
O126	Okinawa	Zamami	Ritual	d	a	c	a	0	0.5	1	e	e	0.5	0.5	0.5	0.5	f	0.5	1	0				1	0	0.5	a	a
O127	Okinawa	Zamami	Ritual	a					0	1	e	e	1	1	0.5	0.5	ef	0.5	0.5	0				0.5	1	1	d	a
O128	Okinawa	Kume	Ritual	d	a	c	a	0	0.5	0.5	e	d	0.5	0	0.5	0.5	f	1	0.5	0				1	1	0.5	d	a
O129	Okinawa	Kume	Ritual	b					0.5	1	e	e	1	0	0.5	0.5	f	0.5	1	0				1	1	0	d	a
O130	Okinawa	Kume	Ritual	b					1	0	e	a	0	0	0.5	0.5	b	0	0	0				1	0	0	c	c	0
O131	Okinawa	Okinawa	Ritual	d	a	b		0	0.5	1	e	e	1	1	0.5	1	ecf	0.5	0.5	0				0.5	0.5	1	a	a
O132A	Okinawa	Okinawa	Ritual	d	a	b		0	0.5	1	e	a	0.5	0	1	0.5	f	0.5	0.5	0				1	1	0.5	a	a
O133	Okinawa	Iheya	Ritual	d	a	c	a	0	1	0	e	e	0.5	0.5	0.5	0.5	f	0.5	0	0				1	1	0.5	d	a
O135	Okinawa	Izena	Ritual	b					0.5	0.5	e	e	0.5	1	0.5	0.5	f	0	0.5	0				1	0.5	0.5	c	a
O136	Okinawa	Kudaka	Ritual	b					0.5	1	e	a	0.5	0	0.5	0.5	fbc	0.5	0.5	0				0	0.5	1	d	a
O137	Okinawa	Kudaka	Ritual	d	a	b		0	1	1	e	e	1	1	0.5	1	f	0	0	0				0	0.5	0	d	a
O139	Okinawa	Aka	Ritual	b					0	1	e	e	0.5	1	0.5	1	ef	0.5	0.5	0				0.5	0.5	0	d	a
O140	Okinawa	Okinawa	Ritual	b					0	1	e	e	1	1	0.5	1	f	1	0.5	0				1	1	0.5	a	a
O141	Okinawa	Okinawa	Ritual	b					0	1	e	e	1	1	0.5	1	f	1	0.5	0				0.5	1	1	d	c	0
O142	Okinawa	Okinawa	Ritual	d	a	b		0	0.5	0.5	e	a	0.5	0	1	1	fd	0.5	0	0				0.5	0.5	0.5	d	a
O143	Okinawa	Okinawa	Ritual	b					0	1	e	e	1	1	1	1	fe	1	0.5	0				0.5	1	1	d	a
O144	Okinawa	Okinawa	Ritual	b					0.5	1	e	a	0.5	0	1	1	f	0.5	0	0				0.5	1	0	d	a
O145	Okinawa	Okinawa	Ritual	b					0	0.5	e	e	0.5	1	0.5	0.5	f	0	0	0				1	1	0	d	a
O146	Okinawa	Okinawa	Ritual	b					0	1	e	e	1	1	0.5	1	fc	0.5	0.5	0				0.5	1	1	d	c	0
O147	Okinawa	Okinawa	Ritual	d	a	b		0	0.5	1	e	e	1	1	0.5	0.5	f	0.5	0	0				1	1	0.5	d	a
O148	Okinawa	Okinawa	Ritual	b					0.5	1	e	e	1	0.5	1	1	f	0.5	0.5	0				0.5	0.5	0.5	d	a
O149	Okinawa	Okinawa	Ritual	b					0.5	0.5	e	d	1	1	1	1	f	0	0.5	0				0.5	0.5	1	d	a
O150	Okinawa	Okinawa	Ritual	b					0	1	e	e	1	1	0.5	0.5	f	1	0.5	0				0.5	1	0	d	a
O151	Okinawa	Okinawa	Ritual	b					0	0.5	e	d	1	1	1	1	fa	0.5	0.5	0				0.5	1	1	d	c	0
O152	Okinawa	Okinawa	Ritual	b					0.5	0.5	e	a	0.5	0	1	0.5	f	0	0.5	0				0.5	0.5	1	d	a
O153	Okinawa	Okinawa	Ritual	b					0.5	0.5	e	a	0.5	0	1	1	f	0.5	0.5	0				1	0.5	0.5	d	a
O154	Okinawa	Okinawa	Ritual	b					0	1	e	e	1	1	0.5	1	f	0.5	0.5	0				0.5	0.5	0.5	d	a
O155	Okinawa	Okinawa	Ritual	b					0	1	e	d	1	1	0.5	1	fc	1	0.5	0				0.5	1	1	d	c	0
O156	Okinawa	Okinawa	Ritual	b					0	1	e	e	1	1	0.5	1	fac	0.5	0.5	0				0.5	0.5	1	d	c	0
O157	Okinawa	Okinawa	Ritual	b					0	0.5	e	e	1	1	0.5	1	fce	0.5	0	0				0.5	0.5	0.5	d	a
O158	Okinawa	Okinawa	Ritual	b					0	0.5	e	d	1	1	0.5	1	fb	0.5	0.5	0				0.5	1	1	d	c	0
O159A	Okinawa	Okinawa	Ritual	d	a	b		0	0.5	1	e	e	1	1	0.5	1	f	0.5	0	0				0.5	1	0.5	d	a
O160	Okinawa	Okinawa	Ritual	b					0	1	e	e	1	1	0.5	1	fecd	1	0.5	0				0.5	0.5	1	d	c	0
O161	Okinawa	Okinawa	Ritual	b					0	1	e	e	0.5	1	0.5	0.5	fd	0.5	0.5	0				0.5	0.5	0.5	d	a
O162	Okinawa	Okinawa	Ritual	b					0.5	1	e	e	0.5	0.5	0.5	0.5	f	1	0.5	0				0.5	0.5	0.5	d	c	0
O163	Okinawa	Okinawa	Ritual	d	a	c	a	0	0.5	0.5	e	a	0.5	0	0.5	1	f	0.5	0.5	0				0.5	0.5	0.5	d	c	0
O164	Okinawa	Okinawa	Ritual	b					0	0.5	e	e	1	1	1	1	f	0.5	0.5	0				0.5	1	1	d	c	0
O165	Okinawa	Okinawa	Ritual	b					0	1	e	e	1	0.5	0.5	1	fcb	1	0.5	0				0.5	1	1	d	c	0
O166	Okinawa	Okinawa	Ritual	b					0	1	e	a	1	0.5	0.5	1	fac	0.5	0.5	0				0.5	0.5	1	d	c	0
O167	Okinawa	Okinawa	Ritual	b					0	1	e	a	1	0.5	1	1	f	1	0.5	0				0	0.5	1	d	a
O168	Okinawa	Okinawa	Ritual	b					0	1	e	e	1	1	1	1	f	0.5	0.5	0				0.5	1	1	d	c	0
O169	Okinawa	Okinawa	Ritual	b					0	1	e	e	1	1	1	1	f	1	0.5	0				0.5	1	1	d	c	0
O170	Okinawa	Okinawa	Ritual	b					0	1	e	e	1	1	1	1	fe	0.5	0.5	0				0.5	1	1	d	c	0
O171	Okinawa	Okinawa	Ritual	b					0	0.5	e	a	1	0	1	1	f	0.5	0.5	0				0.5	1	1	d	c	0
O172	Okinawa	Okinawa	Ritual	b					0	0.5	e	e	1	1	1	1	f	1	0.5	0				0.5	1	1	d	c	0
O173	Okinawa	Okinawa	Ritual	b					0.5	0.5	e	e	0.5	1	0.5	0.5	fc	0.5	0.5	0				0.5	0.5	1	d	c	0
O174	Okinawa	Okinawa	Ritual	b					0	1	e	e	1	1	0.5	1	f	1	0.5	0				1	1	0	d	a
O175	Okinawa	Okinawa	Ritual	d	a	c	a	0	0.5	1	e	e	1	1	0.5	0.5	f	0.5	0.5	0				1	1	0	d	a
O176	Okinawa	Okinawa	Ritual	d	a	c	a	0.5	0.5	0.5	e	e	1	1	0.5	1	fade	0.5	0.5	0				0	1	1	d	c	0
O177	Okinawa	Okinawa	Ritual	b					0.5	0.5	e	e	1	1	1	1	fa	0.5	0.5	0				0.5	1	1	d	c	0
O178	Okinawa	Okinawa	Ritual	b					0	1	e	e	1	1	0.5	1	fcd	1	0.5	0				0.5	1	1	d	c	0
O179A	Okinawa	Okinawa	Ritual	b					0	1	e	e	1	1	0.5	1	fba	1	0.5	0				0	1	1	d	c	0
O180A	Okinawa	Okinawa	Ritual	b					0.5	0.5	e	e	1	1	0.5	1	fde	1	0.5	0				0.5	1	1	d	a
O181	Okinawa	Okinawa	Ritual	b					0	0.5	e	e	1	1	0.5	0.5	fa	1	0.5	0				0.5	1	1	d	a
O182	Okinawa	Okinawa	Ritual	b					0	0.5	e	e	1	1	0.5	1	f	0.5	0.5	0				0.5	1	1	d	c	0
O183	Okinawa	Sesoko	Ritual	b					0.5	1	e	e	1	1	0.5	0.5	f	0.5	0	0				1	1	0.5	d	a
O185	Okinawa	Okinawa	Ritual	b					0	1	e	e	1	1	1	1	fc	1	0.5	0				0.5	1	1	d	c	0
O186	Okinawa	Okinawa	Ritual	b					0	1	e	e	1	1	0.5	1	f	1	0.5	0				0.5	1	1	d	a
O187	Okinawa	Okinawa	Ritual	b					0	1	e	e	1	1	0.5	1	f	1	0.5	0				0.5	1	0.5	d	a
O188	Okinawa	Okinawa	Ritual	d	a	c	a	0	0	0.5	e	e	1	1	1	1	ef	0.5	0.5	0				0.5	1	1	d	a
O189	Okinawa	Okinawa	Ritual	b					0.5	0.5	e	e	1	1	0.5	1	f	0.5	0.5	0				0.5	1	1	d	a
O190	Okinawa	Okinawa	Ritual	d	a	c	a	0	0	1	e	e	1	1	1	1	fc	1	0.5	0				0	1	1	d	c	0
O191	Okinawa	Okinawa	Ritual	b					0	0.5	e	e	1	0.5	0.5	1	fe	0	0	0				0.5	1	1	d	a
O192	Okinawa	Okinawa	Ritual	b					0	0.5	e	e	1	1	0.5	1	f	0.5	0.5	0				0.5	1	1	d	c	0
O193	Okinawa	Okinawa	Ritual	b					0	0.5	e	e	1	1	0.5	1	fb	0.5	0	0				0.5	0.5	1	d	c	0
O194	Okinawa	Okinawa	Ritual	b					0	1	e	e	1	1	0.5	1	f	1	0	0				0.5	1	1	d	a
O195	Okinawa	Okinawa	Ritual	b					0	0.5	e	e	1	1	0.5	1	f	0.5	0.5	0				0.5	1	0.5	d	a
O196	Okinawa	Okinawa	Ritual	b					0	1	e	a	1	1	0.5	1	f	0.5	0.5	0				0.5	1	0	d	a
O197	Okinawa	Okinawa	Ritual	b					0	1	e	e	1	1	1	1	dfc	1	0.5	0				0.5	1	1	d	c	0
O198	Okinawa	Okinawa	Ritual	d	a	c	a	0	0.5	1	e	e	1	1	0.5	1	f	0.5	0.5	0				1	1	0	d	a
O199	Okinawa	Okinawa	Ritual	b					0	1	e	e	1	1	0.5	1	f	1	0.5	0				0.5	1	1	d	a
O200	Okinawa	Okinawa	Ritual	b					0	1	e	e	1	1	1	1	f	1	0.5	0				0.5	1	0	d	a
O201	Okinawa	Okinawa	Ritual	b					0	1	e	e	1	1	0.5	1	f	0.5	0.5	0				0.5	1	1	d	a
O202	Okinawa	Okinawa	Ritual	b					0.5	1	e	e	1	1	1	1	f	1	0.5	0				0.5	1	0.5	d	a
O203	Okinawa	Henza	Ritual	b					0	1	e	e	1	1	0.5	1	fea	0.5	0	0				0.5	1	1	d	c	0
O204	Okinawa	Miyagi	Ritual	b					0.5	1	e	e	1	1	1	1	f	0.5	0.5	0				0.5	1	0	d	a
O205	Okinawa	Miyagi	Ritual	b					0	1	e	e	1	1	0.5	1	f	0.5	0.5	0				0.5	1	1	d	c	0
O206	Okinawa	Ikei	Ritual	b					0	1	e	e	1	1	1	1	f	0.5	0.5	0				0.5	1	0	d	a
O207	Okinawa	Okinawa	Ritual	d	a	c	a	0	0	1	e	e	1	1	0.5	1	f	1	0	0				1	1	0	d	a
O208	Okinawa	Okinawa	Ritual	b					0.5	0.5	e	e	1	1	0.5	1	f	0.5	0.5	0				0.5	1	1	d	a
O209	Okinawa	Okinawa	Ritual	b					0	1	e	e	1	1	0.5	1	f	1	0.5	0				0.5	1	0.5	d	a
O210	Okinawa	Okinawa	Ritual	b					0	1	e	e	1	1	1	1	f	0.5	0.5	0				0.5	1	0.5	d	a
O211	Okinawa	Hamahiga	Ritual	b					0	1	e	e	1	1	0.5	1	fa	0.5	0.5	0				0.5	1	1	d	c	0
O212	Okinawa	Hamahiga	Ritual	d	a	c	a	0	0	1	e	e	1	1	0.5	1	fa	0.5	0	0				0.5	1	1	d	c	0
O213	Okinawa	Tsuken	Ritual	b					0.5	1	e	e	1	1	1	1	f	0.5	0.5	0				0.5	1	1	d	a
O214	Okinawa	Okinawa	Ritual	b					0	1	e	e	1	1	0.5	1	f	0.5	0.5	0				0.5	1	1	d	c	0
O215	Okinawa	Okinawa	Ritual	b					0	1	e	e	1	1	0.5	1	f	1	0.5	0				0.5	1	1	d	a
O216	Okinawa	Okinawa	Ritual	b					0	0.5	e	e	1	1	0.5	1	f	0.5	0.5	0				0.5	1	1	d	c	0
O217	Okinawa	Okinawa	Ritual	d	a	c	a	0	0.5	1	e	e	1	1	0.5	1	fcd	0.5	0.5	0				0.5	1	1	d	a
O218	Okinawa	Okinawa	Ritual	b					0	1	e	e	1	1	0.5	1	fa	1	0.5	0				0.5	1	1	d	c	0
O219	Okinawa	Okinawa	Ritual	d	a	c	a	0	0.5	1	e	a	1	0.5	0.5	1	f	0.5	0.5	0				0.5	1	1	d	a
O220	Okinawa	Kudaka	Ritual	d	a	c	a	0	0	1	e	e	1	1	1	1	def	0.5	0.5	0				0	1	1	d	a
O221	Okinawa	Kudaka	Ritual	d	a	c	a	0	0.5	0.5	e	e	1	0	1	0.5	cfb	0	0.5	0				0.5	1	1	d	a
O222	Okinawa	Ou	Ritual	b					0	1	e	e	0.5	1	0.5	1	df	0.5	0.5	0				0.5	1	0	d	a
O223	Okinawa	Ou	Ritual	b					0	0.5	e	e	1	1	0.5	1	f	0.5	0	0				0.5	1	0	d	a
O224	Okinawa	Okinawa	Ritual	b					0	1	e	e	1	1	1	1	fc	1	0.5	0				0.5	1	1	d	a
O225	Okinawa	Okinawa	Ritual	b					0.5	0.5	e	e	0.5	1	1	1	f	0.5	0.5	0				0.5	1	0	d	a
O226	Okinawa	Okinawa	Ritual	b					0	1	e	e	1	1	0.5	1	f	1	0.5	0				0.5	1	0	d	a
O227	Okinawa	Okinawa	Ritual	b					0.5	0.5	e	e	1	1	1	1	fe	1	0.5	0				0.5	1	1	d	a
O228	Okinawa	Okinawa	Ritual	d	b	c	a	0	0.5	0.5	e	e	0.5	1	0.5	1	f	0.5	0	0				1	1	0	d	a
O229	Okinawa	Okinawa	Ritual	b					0.5	0.5	e	e	1	1	0.5	1	cf	1	0.5	0				1	1	1	d	a
O230	Okinawa	Okinawa	Ritual	d	a	c	a	0	0.5	0.5	e	e	1	1	1	1	f	1	0.5	0				0.5	1	0	d	a
O231	Okinawa	Iheya	Ritual	b					0	1	e	e	1	1	0.5	1	f	0.5	0.5	0				0.5	1	0.5	d	a
O232	Okinawa	Iheya	Ritual	b					0	1	e	e	1	1	0.5	1	f	1	0.5	0				0.5	1	0.5	d	a
O233	Okinawa	Iheya	Ritual	b					0	1	e	e	1	1	0.5	1	f	0.5	0.5	0				0.5	1	0.5	d	a
O234	Okinawa	Okinawa	Ritual	d	a	c	a	0	0.5	1	e	e	1	0.5	1	1	dfebc	0	0.5	0				1	0.5	1	c	b	0
O236	Okinawa	Okinawa	Ritual	d	a	c	a	0.5	0.5	1	e	e	1	0.5	0.5	1	fbcde	0.5	0	1	c	0	bac	0.5	1	1	d	b	1
O237	Okinawa	Okinawa	Ritual	d	a	c	a	0	0	0.5	e	e	1	1	0.5	1	f	0.5	0.5	0				0.5	1	0.5	d	c	0
O238	Okinawa	Okinawa	Ritual	b					0.5	0.5	e	e	1	1	0.5	1	fa	0	0.5	0				1	0	1	d	c	0
O239	Okinawa	Okinawa	Ritual	b					1	0.5	e	e	1	1	0.5	1	f	0	0	0				0.5	1	1	d	a
O240	Okinawa	Okinawa	Ritual	b					0.5	0.5	e	e	1	1	0.5	1	fe	0	0	0				0.5	1	1	d	a
O241A	Okinawa	Okinawa	Ritual	d	a	c	a	0	1	0	e	e	0.5	1	1	0.5	f	0	0	0				1	0	0	d	a
O242	Okinawa	Okinawa	Ritual	b					0.5	0.5	e	e	0.5	1	1	1	f	0	0	0				1	0.5	0.5	d	c	0
O243	Okinawa	Okinawa	Ritual	b					1	0	e	a	0.5	0	0.5	0.5	fd	0	0.5	0				0.5	0.5	1	d	a
O244	Okinawa	Okinawa	Ritual	b					0.5	0.5	e	e	1	0.5	1	1	f	0.5	0.5	0				0.5	0.5	0.5	d	c	0
O245	Okinawa	Okinawa	Ritual	b					0.5	0.5	e	a	0.5	0	0.5	0.5	bf	0	0	0				0.5	0	0	d	c	0
O246	Okinawa	Okinawa	Ritual	b					0.5	0.5	e	e	1	0.5	0.5	1	bf	0.5	0	0				0.5	0	1	d	c	0
O247	Okinawa	Okinawa	Ritual	b					0	0.5	e	e	1	0.5	0.5	1	fe	0	0.5	0				0.5	0	0.5	a	a
O248	Okinawa	Okinawa	Ritual	b					0.5	0.5	e	e	0.5	0.5	1	1	fe	0.5	0.5	0				0.5	0	1	d	c	0
O249	Okinawa	Okinawa	Ritual	d	a	c	a	0	0.5	0.5	e	e	0.5	1	1	0.5	f	0	0.5	0				1	0.5	0	d	c	0
O251	Okinawa	Okinawa	Ritual	b					0.5	0.5	e	e	1	0.5	0.5	1	fd	0.5	0.5	0				0.5	0	0.5	d	a
O252	Okinawa	Okinawa	Ritual	b					0	0.5	e	e	1	1	0.5	1	f	0.5	0.5	0				1	0.5	0	d	c	0
O253	Okinawa	Okinawa	Ritual	b					0.5	0.5	e	e	1	1	1	1	f	0.5	0.5	0				0.5	0.5	0.5	d	a
O254	Okinawa	Okinawa	Ritual	b					0	0.5	e	e	1	1	1	1	f	0.5	0	0				0.5	0.5	1	d	c	0
O255	Okinawa	Okinawa	Ritual	d	a	c	a	0	0	1	e	e	1	1	1	1	f	0.5	0.5	0				0.5	0.5	0.5	d	c	0
O257	Okinawa	Okinawa	Ritual	b					0.5	1	e	e	1	0.5	0.5	1	fe	0.5	0.5	0				0.5	0.5	0.5	d	a
O258	Okinawa	Okinawa	Ritual	b					1	0.5	e	e	1	1	0.5	1	fb	0.5	0.5	0				0.5	0.5	0.5	d	c	0
O260	Okinawa	Okinawa	Ritual	d	a	c	a	0	0.5	0.5	e	e	1	1	1	1	f	0.5	0	0				0.5	1	0.5	d	c	0
O261	Okinawa	Okinawa	Ritual	d	a	c	a	0.5	0.5	0	e	e	1	1	0.5	1	ef	0.5	0	0				0.5	0	1	d	a
O262	Okinawa	Okinawa	Ritual	b					0.5	0.5	e	a	0.5	0	0.5	1	f	0.5	0.5	0				1	1	1	d	a
O263	Okinawa	Okinawa	Ritual	b					0	0.5	e	e	1	1	1	1	fe	0.5	0.5	0				0.5	0.5	0.5	d	c	0
O264	Okinawa	Okinawa	Ritual	b					0.5	0.5	e	e	1	1	0.5	1	f	0.5	0.5	0				0.5	0.5	0.5	d	c	0
O266	Okinawa	Okinawa	Ritual	b					1	0.5	e	e	1	1	0.5	1	f	0	0.5	0				0.5	0.5	0.5	d	c	0
O268	Okinawa	Okinawa	Ritual	b					0	0.5	e	e	1	1	1	1	f	0.5	0	0				0.5	1	1	d	c	0
O269	Okinawa	Okinawa	Ritual	b					1	0.5	e	e	1	1	1	1	f	0.5	0.5	0				0.5	0.5	0	d	c	0
O270	Okinawa	Okinawa	Ritual	b					0.5	0.5	e	e	1	1	1	1	fe	1	0.5	0				0	1	1	d	c	0
O271	Okinawa	Okinawa	Ritual	d	a	c	a	0	0.5	0.5	e	e	1	1	1	1	f	0.5	0.5	0				0.5	0.5	0.5	d	c	0
O274	Okinawa	Okinawa	Ritual	b					0.5	0	e	e	1	1	1	1	f	0.5	0.5	0				0.5	0.5	1	d	c	0
O275	Okinawa	Okinawa	Ritual	d	a	c	a	0	0	0.5	e	e	1	1	1	1	fc	0.5	0.5	0				0.5	1	1	d	c	0
O276	Okinawa	Okinawa	Ritual	d	a	c	a	0.5	0.5	0	e	e	1	1	1	1	f	0.5	0.5	0				0.5	0.5	0	a	a
O278	Okinawa	Okinawa	Ritual	b					0.5	0.5	e	a	0.5	0.5	0	0.5	cfd	0	0.5	0				0.5	0	1	c	c	0
O279	Okinawa	Okinawa	Ritual	b					1	0.5	e	e	1	1	0.5	1	f	0	0.5	0				0.5	0.5	0	c	c	0
O280	Okinawa	Okinawa	Ritual	b					0.5	0	e	e	1	1	0.5	1	f	0.5	0.5	0				0.5	0.5	0.5	d	c	0
O281	Okinawa	Okinawa	Ritual	b					0.5	0.5	e	e	1	0.5	1	0.5	f	0.5	0.5	0				0.5	0.5	0.5	d	c	0
O282	Okinawa	Okinawa	Ritual	b					0	0.5	e	e	1	0.5	1	1	f	0.5	0.5	0				0.5	0	0.5	d	c	0
O283	Okinawa	Okinawa	Ritual	b					1	0.5	e	e	1	0.5	0.5	1	ef	0.5	0	0				0.5	0.5	1	c	c	0
O284	Okinawa	Okinawa	Ritual	b					0.5	0	e	e	1	0.5	0.5	1	fe	0.5	0	0				0.5	0.5	1	d	c	0
O285	Okinawa	Okinawa	Ritual	b					0.5	0.5	e	e	1	1	1	1	ebf	0.5	0.5	0				0.5	1	1	d	c	0
O286	Okinawa	Okinawa	Ritual	b					0.5	0	e	e	1	1	0.5	1	fc	0	0	0				0.5	0.5	1	d	c	0
O288	Okinawa	Okinawa	Ritual	b					1	0	e	e	1	1	1	0.5	f	0.5	0.5	0				0.5	0.5	1	d	c	0
O289	Okinawa	Okinawa	Ritual	b					0.5	0	e	e	1	1	1	1	fd	1	0.5	0				0.5	0.5	1	d	c	0
O291	Okinawa	Okinawa	Ritual	b					0	0.5	e	e	1	0.5	1	1	cf	0.5	0	0				0	0.5	1	d	c	0
O293	Okinawa	Okinawa	Ritual	b					0.5	1	e	e	1	1	1	1	f	0.5	0	0				0.5	1	1	d	c	0
O294	Okinawa	Okinawa	Ritual	b					0	0	e	e	1	1	0.5	1	fc	0.5	0.5	0				0.5	0	1	d	c	0
O295	Okinawa	Okinawa	Ritual	b					1	0	e	e	1	1	0.5	1	f	0.5	0.5	0				1	1	0.5	d	a
O296	Okinawa	Okinawa	Ritual	b					0.5	0	e	e	1	1	0.5	1	f	0.5	0	0				0.5	0.5	0.5	d	a
O297	Okinawa	Okinawa	Ritual	b					1	0	e	e	1	1	1	1	f	0.5	0.5	0				0.5	0.5	0.5	d	c	0
O298	Okinawa	Okinawa	Ritual	b					0.5	1	e	e	0.5	0.5	0.5	0.5	eacbf	0.5	0.5	0				0.5	0.5	1	d	c	0
O299	Okinawa	Okinawa	Ritual	d	a	c	a	0	0.5	0	e	e	0.5	0.5	0.5	0.5	cafbe	0.5	0	0				0.5	0.5	1	d	c	0
O300	Okinawa	Okinawa	Ritual	b					0	1	e	d	1	0	0.5	1	fed	1	0.5	0				0	1	1	d	a
O301A	Okinawa	Okinawa	Ritual	d	a	c	a	0	0	1	e	e	1	1	0.5	1	f	0.5	0.5	0				0.5	1	0.5	d	a
O303	Okinawa	Ie	Ritual	b					0	1	e	e	1	1	1	1	f	1	0.5	0				0.5	1	1	d	a
O304	Okinawa	Ie	Ritual	b					0	1	e	e	1	1	1	1	f	1	0.5	0				0	1	0.5	d	a
O307	Okinawa	Aguni	Ritual	b					0.5	0.5	e	e	1	1	0.5	1	f	0	0.5	0				0.5	1	0.5	a	a
O308	Okinawa	Tokashiki	Ritual	b					0	1	e	e	1	1	1	1	f	1	0.5	0				0.5	1	0.5	d	a
O309A	Okinawa	Aka	Ritual	d	a	b		0.5	0	1	e	e	1	1	1	1	f	0.5	0.5	0				0.5	1	1	d	a
O311	Okinawa	Aka	Ritual	d	a	c	a	0	0.5	0.5	e	e	1	1	0.5	1	f	0.5	0.5	0				1	1	0	a	a
O312A	Okinawa	Okinawa	Ritual	b					0.5	1	e	e	0.5	1	0.5	0.5	f	0.5	0.5	0				1	0	0	d	a
O313	Okinawa	Okinawa	Ritual	d	a	c	a	0	0.5	1	e	e	1	1	0.5	0.5	f	0	0.5	0				0	0.5	0	d	a
O314	Okinawa	Okinawa	Ritual	d	a	c	a	0	0	1	e	e	1	1	0.5	1	f	0.5	0.5	0				0.5	1	0.5	d	a
O317	Okinawa	Aguni	Ritual	b					0	1	e	e	0.5	1	0.5	1	f	0.5	0.5	0				0.5	1	0.5	a	a
O318	Okinawa	Tokashiki	Ritual	b					0	1	e	e	1	1	0.5	1	fe	0.5	0.5	0				0.5	0.5	0.5	a	a
O319	Okinawa	Okinawa	Work	d	a	b		0	0.5	0.5	e	e	0.5	1	0.5	0.5	f	0	0.5	0				0.5	0	0	d	c	0
O320	Okinawa	Okinawa	Work	d	a	b		0	0.5	1	e	a	0.5	0	0	0.5	fe	0.5	0	0				0	0	0	d	a
O323	Okinawa	Izena	Work	b					0.5	1	e	e	0.5	1	0.5	1	f	0.5	0.5	0				0.5	1	1	d	c	0
O325A	Okinawa	Okinawa	Work	d	a	c	a	0	0.5	1	e	a	1	0.5	1	0.5	dfa	0	0.5	0				0.5	0	1	d	c	0
O326A	Okinawa	Okinawa	Amusement	b					0.5	1	e	e	1	1	0.5	1	fe	0.5	0	0				0.5	0.5	0.5	a	a
O327A	Okinawa	Okinawa	Amusement	b					0	1	e	e	1	1	0.5	1	f	0.5	0.5	0				0.5	1	0.5	d	c	0
O328	Okinawa	Okinawa	Amusement	d	a	c	a	0	0.5	1	e	e	1	1	0.5	1	fbe	0.5	0.5	0				0.5	1	1	c	c	0
O329	Okinawa	Izena	Amusement	a					0	1	e	e	1	0.5	1	1	bfe	0.5	0.5	0				0.5	1	1	a	a
O332A	Okinawa	Ie	Amusement	b					0.5	0.5	e	e	0.5	0.5	1	1	f	0.5	0.5	0				0.5	1	0	a	a
O333	Okinawa	Whole region	Amusement	b					0	0.5	e	a	0.5	0.5	1	1	fe	0.5	0	0				1	1	1	d	a
O337	Okinawa	Whole region	Amusement	b					0.5	0.5	e	a	0.5	0.5	0.5	1	fec	0.5	0.5	0				0.5	0.5	1	a	c	0
O338	Okinawa	Whole region	Amusement	b					0.5	1	e	a	0.5	0	0.5	0.5	fe	0	0	0				0.5	0.5	1	a	a
O339	Okinawa	Whole region	Amusement	b					1	0.5	e	a	1	0.5	1	1	f	0.5	0	0				1	1	0.5	a	a
O340A	Okinawa	Okinawa	Amusement	d	a	c	a	0	0	0.5	e	e	1	0.5	0.5	1	f	0.5	0.5	0				0.5	1	0	d	a
O341	Okinawa	Okinawa	Amusement	d	a	c	a	0.5	0.5	0.5	e	e	1	0.5	0.5	0.5	bef	0	0.5	0				0.5	0	0.5	d	a
O345	Okinawa	Okinawa	Amusement	b					0	1	e	a	1	0.5	0	0.5	ef	0.5	0.5	0				0.5	0.5	1	d	a
O346	Okinawa	Izena	Amusement	b					0.5	0.5	e	e	1	0.5	1	1	fcebd	0.5	0.5	0				0.5	0.5	1	d	c	0
O348	Okinawa	Whole region	Amusement	b					0	1	e	e	0.5	0.5	1	1	abf	1	0.5	0				0.5	0	0.5	a	c	0
O349	Okinawa	Whole region	Amusement	b					0.5	1	e	e	1	1	1	1	efa	0.5	0	0				0	0.5	1	a	c	0
O350	Okinawa	Whole region	Amusement	b					0.5	1	e	e	1	0.5	0.5	1	fe	0.5	0.5	0				0.5	0.5	1	c	c	0
O351	Okinawa	Whole region	Amusement	b					0.5	0.5	e	e	1	0.5	0.5	1	fd	1	0.5	0				0.5	0.5	1	a	a
O352	Okinawa	Whole region	Amusement	b					0	1	e	e	1	0.5	0.5	1	af	1	0.5	0				0	1	1	a	c	0
O353A	Okinawa	Whole region	Amusement	b					0.5	0.5	e	e	1	0.5	0.5	1	ef	0.5	0.5	0				0.5	0.5	0.5	d	a
O354	Okinawa	Whole region	Amusement	b					0.5	0.5	e	e	1	0.5	0.5	1	fc	0.5	0.5	0				0.5	0.5	1	a	c	0
O355	Okinawa	Whole region	Amusement	b					1	1	e	e	1	0.5	0.5	1	fe	0.5	0.5	0				0.5	0.5	1	c	c	0
O356	Okinawa	Whole region	Amusement	d	a	c	a	0.5	0.5	0.5	e	e	1	1	0.5	1	f	1	0.5	0				0.5	1	1	a	a
O357	Okinawa	Whole region	Amusement	b					0	1	e	e	1	1	0.5	1	f	1	0.5	0				0.5	1	0.5	a	c	0
O358	Okinawa	Whole region	Amusement	d	a	c	a	0.5	1	0.5	e	e	1	0.5	0.5	1	fe	1	0.5	0				0.5	1	0.5	a	c	0
O359	Okinawa	Whole region	Amusement	d	a	b		0.5	0.5	1	e	e	1	1	1	1	fbe	1	0	0				0.5	1	1	a	a
O360	Okinawa	Whole region	Amusement	d	a	c	a	0.5	0.5	0.5	e	e	1	1	0.5	1	fe	0.5	0.5	0				0.5	0	0	a	c	0
O361	Okinawa	Whole region	Amusement	d	a	b		0.5	0	0.5	e	e	1	1	1	1	bfe	0.5	0.5	0				0.5	1	1	a	c	0
O362	Okinawa	Whole region	Amusement	b					0.5	0	e	e	1	0.5	0.5	1	fea	0.5	0.5	0				0.5	0.5	1	d	c	0
O363	Okinawa	Whole region	Amusement	d	a	c	a	0.5	0.5	0.5	e	e	1	1	0.5	1	f	0.5	0.5	0				0.5	1	0.5	a	a
O364	Okinawa	Whole region	Amusement	b					0.5	0.5	e	e	1	1	0.5	1	ef	0.5	0.5	0				0.5	0.5	0.5	c	c	0
O365	Okinawa	Whole region	Amusement	b					0.5	0.5	e	a	0.5	0	1	1	fe	0	0.5	0				0.5	0.5	0.5	a	c	0
O366	Okinawa	Whole region	Amusement	d	a	b		0.5	0.5	1	e	e	1	1	0.5	1	fb	0.5	0.5	0				0.5	0.5	0.5	a	c	0
O367	Okinawa	Whole region	Amusement	d	a	c	a	1	1	0.5	e	e	0.5	0.5	0.5	0.5	fbce	0.5	0.5	0				0.5	0	1	c	c	0
O368	Okinawa	Whole region	Amusement	d	a	c	a	0.5	0.5	0.5	e	e	1	0.5	0.5	1	f	0.5	0.5	0				0.5	0.5	0.5	c	c	0
O369	Okinawa	Whole region	Amusement	b					0.5	0.5	e	e	1	0.5	1	1	efd	0.5	0.5	0				0.5	0.5	0.5	c	c	0
O371	Okinawa	Okinawa	Amusement	b				0	0.5	0.5	e	e	0.5	0.5	0.5	1	fe	0	0	0				0.5	1	1	d	a
O372	Okinawa	Okinawa	Amusement	d	a	c	a	0	0	1	e	e	1	1	0.5	0.5	fe	0	0.5	0				0.5	0.5	0	a	a
O373	Okinawa	Okinawa	Amusement	d	a	c	a	0	0.5	0.5	e	e	1	1	0.5	1	fe	0	0.5	0				0.5	0	0	a	a
O374	Okinawa	Okinawa	Amusement	d	a	c	a	0.5	0.5	1	e	e	1	0.5	0.5	1	ef	0.5	0.5	0				0.5	0.5	1	a	c	0
O375	Okinawa	Izena	Amusement	b				0.5	0.5	1	e	e	1	0.5	1	1	ef	0.5	0.5	0				0.5	1	0.5	c	c	0
O376	Okinawa	Kudaka	Amusement	d	a	c	a	0	0.5	0.5	e	e	1	0.5	0.5	0.5	ef	0	0	0				1	0	0.5	a	a
O378	Okinawa	Izena	Amusement	b					0.5	0.5	e	e	1	0.5	0.5	1	fa	0	0	0				0.5	0.5	1	a	a
O379	Okinawa	Ie	Amusement	d	a	c	a	0	0.5	1	e	e	1	1	0.5	1	f	0.5	0.5	0				0.5	1	0.5	a	a
O380	Okinawa	Ie	Amusement	b					0.5	0.5	e	e	1	1	0.5	1	fed	0.5	0	0				0.5	0.5	0.5	a	a
O381	Okinawa	Ie	Amusement	d	a	c	a	0	0	1	e	e	1	0.5	1	1	fdb	0.5	0	0				0	1	1	a	a
O382	Okinawa	Ie	Amusement	b					0	1	e	e	1	1	1	1	f	0.5	0	0				0.5	0.5	0	a	a
O383	Okinawa	Ie	Amusement	d	a	c	a	0.5	0.5	0.5	e	e	1	1	0.5	1	fbe	0.5	0	0				0.5	1	1	d	a
O384	Okinawa	Ie	Amusement	d	a	c	a	0.5	0.5	1	e	e	1	1	1	1	fdb	0.5	0.5	0				0.5	1	1	d	c	0
O385	Okinawa	Ie	Amusement	b					0.5	0.5	e	e	1	0.5	1	1	fe	0.5	0	0.5	c		bc	0.5	1	1	d	b	1
O386	Okinawa	Ie	Amusement	d	a	c	a	0	0.5	1	e	e	1	1	0.5	1	ef	0.5	0.5	0				0.5	0.5	0.5	a	a
O388	Okinawa	Aguni	Amusement	d	a	c	a	0	0.5	0.5	e	e	1	1	0.5	1	fc	0.5	0.5	0				0.5	0	1	d	a
M1	Miyako	Miyako	Child	d	b	b		0	0.5	0	e	a	0	0	0	0	f	0	0.5	0				1	0	0	a	a
M2	Miyako	Miyako	Child	a					0.5	1	a			0	0.5	0.5	bcaef	0	0	0				1	0	1	a	a
M3	Miyako	Miyako	Child	d	a	c	a	0	1	0.5	e	d	0.5	0	0.5	0.5	f	0	0.5	0				0	0.5	0.5	d	a
M4	Miyako	Miyako	Child	b					0.5	1	e	d	0.5	0	0.5	0.5	fd	0	0	0				1	0.5	0.5	a	a
M5	Miyako	Tarama	Child	d	a	b		0	0.5	1	e	d	0.5	0	0.5	0.5	f	0	0	0				1	0	0.5	a	a
M6	Miyako	Miyako	Child	d	a	b		0	1	0.5	e	a	0	0	0	0	f	0	0.5	0				0	0	0	a	a
M7	Miyako	Miyako	Child	d	a	b		0	0.5	0.5	e	d	0	0	0	0	f	0	0	0				0	0	0	a	a
M8	Miyako	Miyako	Child	b					0	1	e	d	0.5	0	0.5	0.5	fb	0	0	0				0	0	0	a	a
M9	Miyako	Miyako	Child	a					0.5	0	e	a	0	0	0	0	f	0	0	0				0	0	0	a	a
M10	Miyako	Miyako	Child	d	a	b		0	0.5	0.5	e	a	0	0	0	0	d	0	0.5	0				0	1	0	a	a
M11	Miyako	Irabu	Child	b					0.5	0.5	e	a	1	0	1	0.5	f	0	0	0				0	0	0.5	a	a
M12	Miyako	Irabu	Child	d	a	c	a	0	1	0.5	e	e	0.5	1	0.5	0.5	fdebc	0	0.5	0				1	0	0.5	a	a
M13	Miyako	Tarama	Child	b					0.5	0.5	e	d	0.5	0	0.5	0.5	df	0	0	0				0	0	0	a	a
M14	Miyako	Tarama	Child	d	a	c	b	0	0.5	1	e	d	0.5	0	0.5	0.5	edb	0.5	0	0				1	0	0.5	a	a
M15	Miyako	Ikema	Child	d	a	b		0	0.5	1	e	d	0.5	0	0.5	0.5	f	0	0.5	0				0	0	0.5	d	a
M16	Miyako	Ikema	Child	d	a	b		0	0.5	1	e	d	0.5	0	1	0.5	fc	0	0.5	0				0	0	0.5	d	a
M17	Miyako	Irabu	Child	b					0.5	1	e	d	0.5	0	0.5	0.5	ecf	0	0	0				0	0.5	1	d	a
M18	Miyako	Miyako	Child	b					0.5	1	c			0.5	1	0.5	ecf	0.5	0	0				0	0	0.5	a	a
M19	Miyako	Miyako	Child	d	a	b		0	1	0.5	e	a	1	0	1	0.5	cefda	0	0	0				1	0	0.5	a	a
M20	Miyako	Tarama	Child	b					0.5	1	e	a	0	0	1	0.5	cfe	0	0	0				0	0.5	0.5	a	a
M21	Miyako	Miyako	Child	b					0.5	1	e	e	1	0.5	1	1	fecbda	0	0	0				0.5	0.5	1	a	a
M22	Miyako	Miyako	Child	d	a	b		0	0.5	1	e	e	1	0	0.5	0.5	bef	0	0	0				1	0	0.5	d	a
M23	Miyako	Miyako	Child	d	a	c	a	0	0.5	0.5	e	d	0.5	0	0	0	cfd	0	0	0				0.5	0	0	a	a
M24	Miyako	Irabu	Child	b					0.5	1	e	a	0.5	0	0.5	1	f	0	0	0				0	0.5	0	d	a
M26	Miyako	Tarama	Child	b					0	1	e	a	0.5	0	1	0.5	efc	0	0	0				1	0	0	a	a
M27	Miyako	Tarama	Child	b					1	1	e	e	0.5	1	0.5	0.5	f	0	0.5	0				0.5	0	0	a	a
M28	Miyako	Miyako	Child	d	a	b		0	0	1	e	e	1	1	0.5	1	ef	0.5	0.5	0				0	0.5	1	a	a
M29	Miyako	Miyako	Child	d	a	c	a	0	0	0.5	e	e	1	0.5	0.5	1	f	0.5	0.5	0				1	0.5	0.5	a	a
M30	Miyako	Tarama	Child	b					0.5	1	e	a	0	0	0.5	0	ad	0	0	0				0.5	0	1	d	a
M31	Miyako	Ikema	Child	d	a	c	a	0	0.5	1	e	d	0.5	0	0.5	0.5	cef	0	0	0				1	0	1	d	a
M32	Miyako	Miyako	Child	d	a	c	a	0	1	0	e	d	0.5	0	0.5	0	ef	0	0.5	0				0.5	0	0	d	a
M33A	Miyako	Miyako	Child	d	a	c	a	0	0.5	1	e	a	1	0	1	1	f	0	0.5	0				0	0.5	1	d	a
M34	Miyako	Miyako	Child	d	a	b		0	0.5	1	e	a	0.5	0	0.5	0.5	aebd	0	0	0				1	0	0.5	d	a
M35	Miyako	Ikema	Child	d	a	b		0	0.5	1	e	a	0.5	0	0	0.5	aed	0	0	0				0.5	0	0	d	a
M36	Miyako	Miyako	Child	d	a	c	a	0	0.5	1	e	e	0.5	1	0.5	1	f	0	0	0				0	0.5	0	a	a
M37	Miyako	Miyako	Child	d	a	c	b	0	0.5	0.5	e	a	0.5	0	0	0.5	db	0	0	0				0.5	0	0	d	a
M38	Miyako	Miyako	Child	d	a	c	a	0	0.5	1	e	a	0.5	0	0.5	0.5	ecbdfa	0	0	0				1	0	1	d	a
M39	Miyako	Miyako	Child	b					0.5	1	e	d	0.5	0	1	0.5	fab	0	0.5	0				1	0	0	d	a
M40	Miyako	Irabu	Child	b					1	1	e	a	0	0	0	0	ab	0	0	0				0	0	0.5	a	a
M41	Miyako	Irabu	Child	d	a	c	a	0	0.5	0.5	e	c	1	1	0.5	1	efd	0	0.5	0				1	0	0	a	a
M42	Miyako	Irabu	Child	d	a	b		0	0	1	e	a	0	0	0.5	0.5	efabd	0	0	0				1	0	0	d	a
M43	Miyako	Irabu	Child	a					0	1	e	a	0	0	0.5	0	fabc	0	0	0				0	0	1	a	a
M44	Miyako	Tarama	Child	d	a	b		0	1	1	e	a	0	0	0	0	bad	0	0	0				1	0	0.5	d	a
M45	Miyako	Tarama	Child	b					1	0.5	e	a	0.5	0	0.5	0.5	f	0	0	0				1	0	0	d	a
M46	Miyako	Tarama	Child	d	a	c	a	0	1	0.5	e	d	0.5	0	0	0.5	f	0	0.5	0				1	0	0	a	a
M47	Miyako	Miyako	Child	d	a	c	a	0	0.5	0	e	a	0	0	0.5	0	ef	0	0	0				0	0	1	a	a
M48	Miyako	Miyako	Child	b					1	0.5	e	a	1	0	0.5	1	f	0	0	0				0	0	0.5	d	a
M49	Miyako	Tarama	Child	d	a	c	a	0	1	0.5	e	a	0.5	0	0.5	0.5	f	0	0	0				0	0	0	a	a
M50	Miyako	Miyako	Child	d	a	b		0	0.5	1	e	a	0.5	0	0.5	1	fe	0.5	0.5	0				0.5	0.5	1	d	a
M53	Miyako	Miyako	Child	d	a	c	a	0	0.5	1	e	e	0.5	1	0.5	0.5	f	0.5	0.5	0				0.5	1	0.5	a	a
M54	Miyako	Tarama	Child	d	a	b		0	0.5	1	e	e	0.5	0.5	1	1	fbda	0.5	0.5	0				0	0	1	d	a
M56	Miyako	Miyako	Child	b					0.5	0.5	e	a	0.5	0	0.5	1	f	0	0	0				1	0	0	a	a
M57	Miyako	Irabu	Child	b					0.5	1	e	a	0.5	0	1	0.5	fd	0.5	0.5	0				0.5	0.5	1	a	a
M58	Miyako	Tarama	Child	d	a	c	a	0	0.5	0.5	e	e	0.5	0	0.5	0.5	ec	0	0.5	0				0	0	0	a	a
M59	Miyako	Tarama	Child	d	a	c	a	0	1	0.5	e	a	0.5	0.5	0.5	0.5	fd	0.5	0.5	0				0.5	0	0	a	a
M60	Miyako	Miyako	Ritual	a					0	1	e	a	0.5	0	0.5	0.5	fe	1	0.5	0				0.5	1	0.5	c	a
M61	Miyako	Miyako	Ritual	a					0	0.5	e	a	0.5	0	0	0.5	ef	0.5	0	0				1	0.5	0	a	a
M62	Miyako	Miyako	Ritual	a					0	0.5	e	a	0.5	0	0.5	0.5	fe	0.5	0.5	0				0.5	0	0	a	a
M63	Miyako	Miyako	Ritual	d	a	b		0	0.5	0.5	e	a	0.5	0	0	0.5	c	0	0.5	0				1	0	0	a	a
M64	Miyako	Miyako	Ritual	a					0	0.5	e	a	0	0	0.5	0.5	bfe	0.5	0.5	0				0.5	0	0	a	a
M65	Miyako	Miyako	Ritual	b					0	1	e	a	0.5	0	0.5	0.5	f	1	0.5	0				0.5	1	0.5	a	a
M66A	Miyako	Miyako	Ritual	a					0	1	e	e	0.5	0.5	0.5	0.5	bf	0.5	0.5	0				1	0	0	a	a
M67	Miyako	Miyako	Ritual	d	a	b			0.5	0.5	e	a	0	1	0	0	da	0	0	0				1	0	0	a	a
M68A	Miyako	Miyako	Ritual	a					0	0.5	e	e	1	1	0.5	0.5	fa	0.5	0.5	0				0.5	0	0	a	a
M69	Miyako	Miyako	Ritual	d	a	c	a	0	0	1	e	a	0.5	0	0.5	0.5	fe	0.5	0.5	0				0.5	1	1	d	a
M70	Miyako	Miyako	Ritual	a					0	1	e	a	0.5	0	0.5	1	fe	0.5	0.5	0				0.5	0.5	1	a	a
M71	Miyako	Miyako	Ritual	a					0	0.5	e	a	0.5	0	0.5	0.5	bdcf	0	0	0				0.5	0	0.5	a	a
M72A	Miyako	Miyako	Ritual	a					0	1	e	a	0.5	0	0.5	0.5	fe	0.5	0.5	0				0.5	1	0.5	a	a
M73	Miyako	Miyako	Ritual	d	a	c	a	0	0.5	1	e	a	0.5	0	0	0.5	f	0.5	0	0				1	0.5	0	a	a
M74	Miyako	Miyako	Ritual	d	a	c	a	0	0.5	1	e	a	0.5	0	0.5	0.5	ef	0.5	0	0				0.5	0	0	a	a
M75A	Miyako	Miyako	Ritual	d	a	c	a	0	0.5	1	e	e	0.5	0.5	0.5	0.5	f	0.5	0	0				1	0.5	0	a	a
M76A	Miyako	Miyako	Ritual	a					0	1	e	a	1	0.5	0.5	1	ef	0.5	0.5	0				0.5	0.5	0.5	a	a
M78	Miyako	Miyako	Ritual	d	a	c	a	0	0	1	e	a	1	0.5	0.5	0.5	f	1	0	0				1	1	0.5	a	a
M79	Miyako	Miyako	Ritual	b					0.5	1	e	a	0.5	0	0.5	0.5	f	0.5	0	0				1	1	0.5	d	a
M80	Miyako	Miyako	Ritual	d	a	c	b	0	0.5	0.5	e	e	0.5	1	0.5	0.5	f	0	0	0				1	0.5	0	a	a
M81	Miyako	Miyako	Ritual	a					0	1	e	a	1	0	0.5	1	f	0.5	0	0				1	1	0	a	a
M82	Miyako	Miyako	Ritual	a					0	1	e	a	1	0	0.5	0.5	fe	0.5	0.5	0				0.5	0.5	0.5	c	c	0
M83	Miyako	Miyako	Ritual	a					0	1	e	e	1	1	0.5	0.5	f	1	0.5	0				0.5	1	1	d	a
M84	Miyako	Miyako	Ritual	a					0	0.5	e	a	0.5	0	0.5	0.5	f	0	0.5	0				1	0.5	0	a	a
M85	Miyako	Miyako	Ritual	a					0	0.5	e	a	0.5	0	0.5	0.5	fc	0	0	0				0.5	0	1	a	a
M86	Miyako	Miyako	Ritual	d	a	c	b	0	0.5	0	e	a	0.5	0	0.5	0.5	f	0	0	0				1	0	0	a	a
M87A	Miyako	Miyako	Ritual	a					0	0.5	e	e	0.5	0.5	0.5	0.5	fc	0	0	0				0.5	0	1	c	c	0
M88A	Miyako	Miyako	Ritual	a					0	0.5	e	a	0.5	0	0.5	0.5	fb	0	0	0				0.5	0	0.5	c	c	0
M89	Miyako	Miyako	Ritual	b					0	0.5	e	a	1	0	0	0.5	f	0.5	0.5	0				1	1	0.5	c	c	0
M90	Miyako	Miyako	Ritual	d	a	c	a	0.5	0.5	1	e	a	1	0	0.5	1	f	0.5	0.5	0				1	1	0.5	c	c	0
M91	Miyako	Tarama	Ritual	d	a	b		0	0	1	e	e	0.5	0.5	0.5	0.5	f	0.5	0.5	0				1	0	0	c	c	0
M92	Miyako	Tarama	Ritual	b					0	0.5	e	a	1	0	0.5	1	fea	0.5	0	0				0.5	0	1	d	c	0
M93A	Miyako	Tarama	Ritual	a					0	1	e	e	1	1	0.5	0.5	f	1	0.5	0				0.5	1	0.5	d	c	0
M94	Miyako	Tarama	Ritual	b					0.5	0.5	e	a	0.5	0	0.5	0.5	bda	0	0.5	0				1	0	0	d	c	0
M95	Miyako	Tarama	Ritual	b					0.5	0.5	e	d	0.5	0.5	0.5	0.5	debf	0.5	0	0				0.5	0	0	d	c	0
M96	Miyako	Tarama	Ritual	a					0	1	e	a	0.5	0	1	1	f	0.5	0.5	0				0.5	1	0.5	a	a
M97A	Miyako	Tarama	Ritual	a					0	1	e	a	1	0.5	0.5	0.5	f	1	0	0				0.5	1	0.5	c	c	0
M98A	Miyako	Tarama	Ritual	a					0	1	e	a	0.5	0	0.5	0.5	fa	1	0.5	0				0.5	1	1	c	c	0
M99	Miyako	Miyako	Ritual	d	a	b		0	0.5	0.5	c			0	0.5	0.5	f	0	0.5	0				1	0.5	0.5	a	a
M101	Miyako	Miyako	Ritual	d	a	c	a	0	0.5	0.5	e	a	0.5	0	0	0.5	f	0	0.5	0				1	0	0	a	a
M102	Miyako	Miyako	Ritual	a					0	1	e	a	1	0.5	0.5	0.5	f	0.5	0.5	0				1	1	1	d	c	0
M103	Miyako	Ikema	Ritual	b					1	0.5	e	d	0.5	0	0.5	0.5	ef	0	0.5	0				0.5	0	0	b	a
M104	Miyako	Ikema	Ritual	d	a	b		0	0.5	0.5	e	d	0.5	0	0	0.5	f	0	0.5	0				1	0.5	0	b	a
M105	Miyako	Miyako	Ritual	d	a	b		0	1	1	e	e	0.5	0	0.5	0.5	fe	0	0	0				0.5	0.5	1	b	c	0
M106	Miyako	Miyako	Ritual	d	a	c	a	0.5	0.5	1	e	e	1	1	0.5	1	fb	0.5	0.5	0				0.5	1	1	b	c	0
M107	Miyako	Miyako	Ritual	b					0.5	0.5	e	a	0.5	0	0.5	0.5	f	0.5	0.5	0				0.5	0.5	0	b	c	0
M108	Miyako	Kurima	Ritual	d	a	c	a	0	0	1	e	a	0.5	0	0.5	0.5	bf	0	0.5	0				0.5	0.5	0.5	d	a
M110	Miyako	Irabu	Ritual	d	a	b		0	0	0.5	e	a	0.5	0	0.5	0.5	fc	0	0	0				1	0.5	1	a	a
M112	Miyako	Tarama	Ritual	b					0	1	c			0	0.5	0.5	fe	0	0.5	0				1	0.5	1	d	a
M114	Miyako	Tarama	Ritual	b					0	1	e	a	1	0	0.5	1	fda	0	0.5	0				1	0	1	d	c	0
M115	Miyako	Ikema	Ritual	d	a	b		0	0.5	0.5	e	a	0.5	0	0.5	0.5	fa	0	0.5	0				1	0	0.5	d	a
M116	Miyako	Ikema	Ritual	a					0.5	1	e	c	1	0.5	0.5	0.5	f	0.5	1	0				1	0.5	0.5	a	a
M117	Miyako	Miyako	Ritual	b					0	1	e	e	1	0.5	1	1	f	0.5	0.5	0				0	1	1	a	a
M119	Miyako	Miyako	Ritual	b					0.5	1	e	a	0.5	0	0.5	1	fc	0.5	0.5	0				0	0.5	1	b	c	0
M120	Miyako	Miyako	Ritual	d	a	c	a	0.5	0.5	0.5	e	a	0.5	0	0.5	1	fdc	0.5	0.5	0				0.5	1	1	b	c	0
M121	Miyako	Miyako	Ritual	a					0	1	e	e	1	1	0.5	1	afe	1	0.5	0				0	1	1	b	c	0
M122	Miyako	Miyako	Ritual	b					0	1	e	a	0.5	0	0.5	1	f	1	0.5	0				0.5	1	1	d	c	0
M123	Miyako	Miyako	Ritual	d	a	b		0	0	1	e	e	1	0	0.5	1	fd	0.5	0.5	0				0	1	1	d	c	0
M124	Miyako	Miyako	Ritual	a					0	1	e	e	1	1	0.5	1	f	1	0.5	0				0.5	1	1	d	c	0
M125	Miyako	Miyako	Ritual	a					0	1	e	a	0.5	0	1	1	f	1	0.5	0.5	c		c	0.5	1	1	d	c	0.5
M126	Miyako	Miyako	Ritual	d	a	c	a	0	0.5	0.5	e	a	0.5	0	0.5	1	efa	0.5	0.5	0				0.5	0.5	0.5	d	a
M127	Miyako	Miyako	Ritual	b					0.5	1	e	a	0.5	0	0.5	0.5	fc	0.5	0.5	0				0.5	0.5	0.5	d	a
M128	Miyako	Miyako	Ritual	d	a	c	a	0	1	1	e	e	1	1	0.5	0.5	f	0	0.5	0				1	0.5	0	d	c	0
M129	Miyako	Miyako	Ritual	d	a	c	a	0	0.5	1	e	e	0.5	1	0.5	1	bf	0.5	0.5	0				0.5	0	0.5	d	a
M130	Miyako	Miyako	Ritual	b					0	1	e	e	1	0.5	0.5	0.5	fe	0	0.5	0				0.5	0.5	0	d	a
M131	Miyako	Miyako	Ritual	d	a	c	a	0.5	0.5	1	e	a	0.5	0	0.5	1	f	0.5	1	0				0.5	1	0	d	a
M132	Miyako	Miyako	Ritual	b					0.5	1	e	a	0.5	0	0	0.5	fe	0.5	0.5	0				0.5	0	0	d	a
M133	Miyako	Kurima	Ritual	b					0.5	1	e	e	1	0.5	0.5	1	f	0.5	0.5	0				0	1	0.5	d	a
M134	Miyako	Kurima	Ritual	b					1	0.5	e	e	1	0	0	0.5	fe	0	0.5	0				0	0.5	1	a	a
M135	Miyako	Irabu	Ritual	b					0	1	e	e	1	0.5	0.5	0.5	fec	0.5	0.5	0				1	0	0.5	a	a
M136	Miyako	Tarama	Ritual	d	a	c	a	0	0.5	0.5	e	e	1	1	0.5	1	f	0	0.5	0				1	0.5	0	d	a
M137	Miyako	Tarama	Ritual	a					0	1	e	e	1	1	0.5	1	fb	1	0.5	0				0.5	1	1	d	c	0
M139	Miyako	Ikema	Ritual	b					0.5	1	e	a	1	0	0.5	0.5	f	0.5	0.5	0				0	0.5	0	a	a
M140	Miyako	Ikema	Ritual	d	a	b		0	0.5	1	e	e	1	0	0.5	1	fa	0.5	0.5	0				1	0.5	1	d	c	0
M141	Miyako	Ikema	Ritual	b					0.5	1	e	e	1	0.5	0.5	0.5	f	0.5	0	0				0.5	0.5	0.5	a	a
M144	Miyako	Ikema	Ritual	d	a	c	a	0.5	0.5	1	e	a	1	0.5	0.5	1	fcab	0.5	0.5	0.5	c	0	ac	0	0	1	d	c	1
M145	Miyako	Ikema	Ritual	d	a	b		0	0	1	e	e	1	1	0.5	1	df	1	0.5	0				0.5	0.5	1	d	c	0
M146	Miyako	Ikema	Ritual	d	a	c	a	0	0.5	1	e	a	0.5	0.5	0.5	0.5	f	0.5	0.5	0				1	1	0	d	a
M147	Miyako	Ikema	Ritual	b					0.5	1	e	a	0.5	0	0.5	0.5	fab	0.5	0.5	0				0.5	0.5	1	d	c	0
M148	Miyako	Ikema	Ritual	b					0	1	e	a	0.5	0	0.5	1	f	1	0.5	0				0.5	1	0.5	a	a
M149	Miyako	Ikema	Ritual	d	a	b		0	0.5	1	e	e	1	1	0.5	1	f	0.5	0.5	0				1	0.5	0	d	c	0
M150	Miyako	Miyako	Ritual	d	a	c	a	0.5	1	0.5	e	a	0.5	0	0.5	1	fdeb	1	0.5	0				0.5	0	0.5	d	a
M151	Miyako	Miyako	Ritual	d	a	c	a	0	1	1	e	d	0.5	0	0	1	fe	0	0.5	0				1	0.5	0.5	b	c	0
M152	Miyako	Miyako	Ritual	d	a	c	a	0	0.5	0.5	e	e	1	1	0.5	1	fd	0	0.5	0				0.5	0.5	1	a	a
M153	Miyako	Miyako	Ritual	b					0	1	e	e	1	1	0.5	1	f	0.5	0.5	0				0.5	0.5	0.5	a	a
M154	Miyako	Miyako	Ritual	d	a	c	a	0	0.5	0.5	e	d	0.5	0	0.5	1	f	0.5	0.5	0				1	0.5	0	a	a
M155	Miyako	Miyako	Ritual	d	a	c	a	0	0	0.5	e	a	0.5	0	0.5	1	f	0.5	0.5	0				1	0.5	0	a	a
M156A	Miyako	Miyako	Ritual	b					0.5	1	e	a	0.5	0	0.5	0.5	f	0.5	0.5	0				1	0.5	0	a	a
M157	Miyako	Miyako	Ritual	d	a	c	a	0	0.5	0.5	e	e	1	0.5	0.5	1	fe	0.5	0.5	0				0.5	0.5	0.5	a	a
M158	Miyako	Miyako	Ritual	d	a	c	a	0	0.5	0.5	e	e	0.5	1	0.5	0.5	f	0	0.5	0				1	0.5	0	a	a
M159	Miyako	Miyako	Ritual	b					0	1	e	a	0.5	0	0.5	1	ef	0.5	0.5	0				0.5	0.5	0	a	a
M160	Miyako	Miyako	Ritual	d	a	b		0	0.5	1	e	e	1	1	0.5	1	febda	1	0.5	0				0	0.5	1	b	c	0
M161	Miyako	Miyako	Ritual	d	a	c	a	0	1	0.5	e	a	0.5	0	0.5	0.5	fe	0	0.5	0				0.5	0.5	1	a	a
M162	Miyako	Miyako	Ritual	d	a	c	a	0	0.5	1	e	e	1	1	0.5	1	f	0.5	0.5	0				1	0.5	0	a	a
M163	Miyako	Miyako	Ritual	d	a	c	a	0	1	0	e	a	0.5	0	0.5	0.5	ef	0	0.5	0				1	0	0	b	c	0
M164	Miyako	Miyako	Ritual	b					0.5	1	e	e	1	1	0.5	1	fe	0.5	0.5	0				0.5	0.5	1	a	a
M165	Miyako	Miyako	Ritual	b					0.5	1	e	e	1	0.5	0.5	0.5	f	0.5	0.5	0				0.5	0.5	0.5	a	a
M168	Miyako	Miyako	Ritual	d	a	c	a	0	0.5	0.5	e	e	1	0.5	0.5	1	fab	0.5	1	0.5	c		a	0.5	0.5	1	d	c	1
M170	Miyako	Miyako	Ritual	d	a	b		0	0	0.5	e	a	1	0	1	0.5	fea	0.5	0.5	0.5	c	0	a	1	0.5	1	d	c	1
M171	Miyako	Miyako	Ritual	b					0.5	0.5	e	a	0.5	0.5	0.5	0.5	f	0	0.5	0				0.5	0.5	0	d	a
M172	Miyako	Miyako	Ritual	d	a	c	a	0	0.5	0.5	e	e	1	0.5	0.5	1	af	0.5	0.5	0				0.5	0.5	1	d	a
M173	Miyako	Miyako	Ritual	d	a	c	a	0	0.5	0.5	e	e	1	0.5	0.5	0.5	fbd	0.5	0.5	0				0.5	0.5	1	d	c	0
M175	Miyako	Miyako	Ritual	b					0.5	0.5	e	e	1	0.5	0.5	1	afceb	0.5	0.5	0.5	c		abc	0.5	0.5	1	d	c	1
M176	Miyako	Miyako	Ritual	d	a	c	a	0	0.5	0.5	e	e	0.5	0.5	0.5	0.5	f	0	0	0				0	0.5	0	a	a
M177	Miyako	Miyako	Ritual	d	a	c	a	0	0.5	1	e	e	1	0.5	0.5	0.5	fac	0.5	0.5	0				0.5	0.5	1	d	c	0
M179	Miyako	Miyako	Ritual	b					0.5	1	e	e	1	0.5	0.5	1	fbac	0.5	0.5	0.5	c		b	0.5	0.5	1	d	c	1
M181	Miyako	Miyako	Ritual	d	a	c	a	0	0.5	1	e	e	1	0.5	0.5	1	adfb	0.5	0.5	0.5	c		c	0	0.5	1	d	c	1
M182	Miyako	Miyako	Ritual	d	a	b		0	0.5	1	e	e	1	1	0.5	1	fa	0.5	0.5	0				0.5	1	1	d	c	0
M183	Miyako	Kurima	Ritual	d	a	c	a	0	0.5	1	e	e	1	1	0.5	1	bce	0	0.5	0				0.5	0	1	d	a
M184	Miyako	Irabu	Ritual	d	a	c	a	0	0.5	0.5	e	d	1	0	0.5	1	f	0	0.5	0				1	0	0.5	d	c	0
M185	Miyako	Tarama	Ritual	d	a	c	a	0	0.5	1	e	e	1	0.5	0.5	0.5	abfe	0.5	0.5	0				0.5	0	1	d	c	0
M186	Miyako	Tarama	Ritual	d	a	c	a	0	0	1	e	e	0.5	1	0.5	1	af	0.5	1	0.5	c		c	0.5	1	1	d	c	0.5
M187A	Miyako	Tarama	Ritual	a					0	1	e	a	0.5	0	1	1	f	0.5	1	0				0.5	0.5	0.5	a	a
M188	Miyako	Tarama	Ritual	d	a	b		0	0.5	1	e	e	0.5	1	0.5	0.5	fe	0	0.5	0				0.5	0	0	d	a
M189	Miyako	Ikema	Ritual	b					0	1	e	e	0.5	1	0.5	1	af	1	0.5	0				0.5	1	1	d	a
M192	Miyako	Ikema	Ritual	a					0	1	e	a	0.5	0	0.5	1	f	1	0.5	0				0.5	1	0.5	a	a
M193	Miyako	Ogami	Ritual	d	a	b		0	0.5	1	e	e	1	1	0.5	1	ef	0.5	0.5	0				0.5	0.5	0	a	a
M194	Miyako	Miyako	Ritual	a					0	1	e	e	1	1	0.5	1	fc	1	0.5	0				0	1	1	a	a
M195	Miyako	Miyako	Ritual	d	a	c	a	0	0.5	1	e	e	1	0.5	0.5	1	f	0.5	0.5	0				1	1	0.5	b	c	0
M196	Miyako	Miyako	Ritual	b					0.5	1	e	a	0.5	0	0.5	1	f	0.5	0.5	0				0.5	0.5	0	a	a
M197	Miyako	Miyako	Ritual	a					0	1	e	e	1	1	0.5	1	f	1	0.5	0				0.5	1	1	a	a
M198	Miyako	Kurima	Ritual	a					0	1	e	e	1	1	1	1	fe	0.5	0.5	0				0	1	1	a	a
M199	Miyako	Irabu	Ritual	a					0	1	e	e	1	1	0.5	1	f	1	0.5	0				0.5	1	1	d	a
M200	Miyako	Irabu	Ritual	a					0	1	e	a	0.5	0	0.5	1	f	1	0.5	0				0.5	1	0.5	a	a
M201	Miyako	Ogami	Ritual	a					0	1	e	a	1	0	0.5	1	f	1	0.5	0				1	1	0	a	a
M202	Miyako	Miyako	Ritual	d	a	c	a	0	0.5	1	e	a	0.5	0	0.5	0.5	fe	0.5	0.5	0				0.5	1	0.5	d	a
M203	Miyako	Miyako	Ritual	a					0	1	e	a	1	0	0.5	1	f	1	0.5	0				0.5	0.5	0.5	a	a
M205	Miyako	Miyako	Ritual	a					0	1	e	e	1	1	0.5	1	fd	1	0.5	0				0.5	1	1	a	a
M206	Miyako	Kurima	Ritual	a					0	1	e	e	1	1	1	1	fe	0.5	0.5	0				0	0.5	1	a	a
M207	Miyako	Tarama	Ritual	a					0	1	e	a	1	0	0.5	1	f	1	0.5	0				0.5	1	1	d	a
M209	Miyako	Miyako	Ritual	b					0	1	e	d	1	0	0.5	1	f	0.5	0.5	0				0	1	0.5	d	a
M210	Miyako	Miyako	Ritual	d	a	c	a	0	0.5	0.5	e	a	0.5	0	0.5	0.5	fa	0.5	0.5	0				1	0	1	d	c	0
M211	Miyako	Tarama	Ritual	d	a	c	a	0	0.5	1	e	e	1	0	0.5	1	fa	0.5	0.5	0				0.5	1	1	d	c	0
M212	Miyako	Tarama	Ritual	d	a	b		0	0.5	0.5	e	a	0.5	1	0.5	0.5	f	0.5	0.5	0				1	0.5	0	d	a
M213	Miyako	Tarama	Ritual	b					0.5	0.5	e	a	0.5	0	0.5	0.5	f	0	0	0				1	0.5	0	a	c	0
M214	Miyako	Tarama	Ritual	d	a	c	a	0	1	0.5	e	e	1	1	0.5	0.5	f	0.5	0	0				1	0	0	d	a
M215	Miyako	Ikema	Work	d				0	0	1	e	a	0.5	0	0.5	1	f	0.5	0.5	0				1	1	0	c	a
M216	Miyako	Ikema	Work	b					0.5	1	e	e	1	0	0.5	1	df	0.5	0.5	0				1	0.5	0.5	a	a
M217	Miyako	Ikema	Work	b					0.5	0.5	e	a	0.5	0	0.5	0.5	f	0.5	0.5	0				1	0.5	0	a	a
M218A	Miyako	Ikema	Work	d	a	b		0	0	1	e	a	1	0	0.5	1	fb	0.5	0.5	0				0.5	0	0	c	c	0
M219	Miyako	Ikema	Work	d	a	c	a	0	0.5	0.5	e	a	0.5	1	0.5	0.5	f	0.5	0.5	0				1	0.5	0	a	c	0
M220	Miyako	Ikema	Work	d	a	c	a	0	0.5	0.5	e	e	1	1	0.5	1	f	0.5	0.5	0				1	0.5	0	a	a
M221	Miyako	Ikema	Work	b					0.5	0.5	e	a	0.5	0	0.5	0.5	ef	1	0.5	0				0.5	0.5	0	a	a
M222	Miyako	Ikema	Work	d	b	c	a	0	0.5	0.5	e	e	1	1	0.5	1	fe	0.5	0.5	0				1	0.5	0	a	a
M223	Miyako	Miyako	Work	b					0	1	e	e	1	0.5	0.5	0.5	ef	0.5	0.5	0				0.5	0.5	0.5	a	a
M224	Miyako	Miyako	Work	d	a	c	a	0	0	0.5	e	a	1	0.5	0.5	1	efa	0	0.5	0.5	a		c	1	0.5	1	a	c	0.5
M225	Miyako	Miyako	Work	d	a	b		0	0.5	1	e	e	1	0.5	0.5	0.5	beac	0	0.5	0				1	0	0	a	c	0
M226	Miyako	Kurima	Work	d	a	c	a	0	0.5	1	e	e	1	0	0.5	0.5	f	0.5	0.5	0				0.5	0.5	0	d	a
M227	Miyako	Kurima	Work	d	a	c	a	0	0.5	1	e	a	1	0.5	0.5	1	ef	0.5	0.5	0				0.5	0	0	a	a
M228	Miyako	Irabu	Work	d	a	c	a	0	0	0.5	e	a	0.5	0	0.5	1	f	0.5	0.5	0				0.5	0.5	0.5	a	a
M229	Miyako	Tarama	Work	d	a	b		0.5	0.5	0.5	e	e	1	0.5	0.5	0.5	f	0.5	0.5	0				1	0.5	0	d	a
M230	Miyako	Tarama	Work	d	a	b		0	1	1	e	a	0.5	0	0.5	1	f	0.5	0.5	0				1	0.5	0	d	a
M231	Miyako	Tarama	Work	d	a	c	a	0	1	0.5	e	e	0.5	0.5	0.5	0.5	f	0	0	0				1	0	0	a	c	0
M232	Miyako	Tarama	Work	b					0.5	1	e	e	0.5	1	0.5	0.5	f	0.5	0.5	0				0.5	0	0	d	c	0
M233	Miyako	Tarama	Work	d	a	b		0	0.5	0.5	e	a	0.5	0.5	0.5	0.5	f	0.5	0.5	0				1	0	0	d	c	0
M234	Miyako	Tarama	Work	d	a	b		0	0	1	e	e	1	1	0.5	1	f	0.5	0.5	0				0.5	1	0.5	a	a
M235	Miyako	Tarama	Work	d	a	b		0	0.5	1	e	e	0.5	1	0.5	0.5	f	0	0	0				1	0	0	a	c	0
M236	Miyako	Tarama	Work	b					0.5	0.5	e	e	0.5	1	0.5	0.5	f	0.5	0	0				1	0.5	0	a	a
M237	Miyako	Miyako	Work	b					0.5	1	e	a	1	0	1	1	cf	0	0.5	0.5	c		b	0.5	0.5	1	d	c	1
M238	Miyako	Ikema	Amusement	d	a	b		0	0	1	e	a	0.5	0	0.5	1	fe	0.5	0.5	0				0.5	0.5	0.5	a	a
M239	Miyako	Ikema	Amusement	b					0.5	1	e	a	0.5	0	0.5	1	f	1	0.5	0				0	0.5	0	a	a
M240	Miyako	Ikema	Amusement	a					0	1	e	a	0.5	0	0.5	1	fb	1	0.5	0				0.5	1	1	a	a
M241	Miyako	Ikema	Amusement	a					0	1	e	a	0.5	0	0.5	1	fb	0.5	0.5	0				0.5	0.5	0.5	a	a
M242	Miyako	Ogami	Amusement	d	a	b		0	0.5	1	e	a	0.5	0	0.5	1	f	0.5	0.5	0				0.5	1	0	a	a
M243	Miyako	Miyako	Amusement	d	a	c	a	0	0	1	e	c	1	1	0.5	1	f	1	0.5	0				0	1	1	d	c	0
M244	Miyako	Miyako	Amusement	d	a	c	a	0	0.5	0.5	e	e	0.5	1	0.5	0.5	fcb	0.5	0.5	0				0.5	0.5	0	a	a
M245	Miyako	Miyako	Amusement	d	a	c	a	0	0.5	1	e	e	1	1	0.5	1	fb	0.5	0.5	0				0.5	1	1	d	c	0
M246	Miyako	Miyako	Amusement	b					0	1	e	e	1	0.5	0.5	1	f	0.5	0.5	0				0	1	1	a	a
M247	Miyako	Miyako	Amusement	a					0	1	e	e	1	0	0.5	1	f	1	0.5	0				0.5	1	0	a	a
M249	Miyako	Miyako	Amusement	a					0	1	e	a	0.5	0	0.5	1	f	0.5	0.5	0				1	1	0.5	a	a
M250	Miyako	Miyako	Amusement	a					0	1	e	a	0.5	0	0.5	1	fba	1	1	0				0	0.5	1	a	a
M251	Miyako	Miyako	Amusement	d	a	c	a	0	0.5	1	e	e	1	1	1	1	ef	0.5	0.5	0				0.5	0.5	0.5	a	a
M252	Miyako	Miyako	Amusement	b					0	1	e	e	1	0.5	0.5	1	f	0.5	0	0				0.5	0.5	0	a	a
M253	Miyako	Miyako	Amusement	b					0.5	0.5	e	e	1	1	0.5	0.5	fe	0	0	0				0.5	1	0.5	a	a
M254	Miyako	Miyako	Amusement	d	a	c	a	0	0.5	1	e	e	0.5	1	0.5	1	fb	0.5	0	0				0.5	1	1	a	c	0
M255	Miyako	Miyako	Amusement	d	a	c	a	0	0.5	1	e	e	1	1	0.5	1	f	0.5	0.5	0				0.5	0.5	0	a	a
M256	Miyako	Miyako	Amusement	d	a	b		0	0.5	1	e	e	1	1	0.5	1	f	0.5	0.5	0				0.5	1	1	a	a
M257	Miyako	Miyako	Amusement	d	a	c	a	0	0.5	1	e	a	0.5	0	0.5	1	fb	0.5	0.5	0				0.5	1	1	a	a
M258	Miyako	Miyako	Amusement	d	a	b		0	0.5	1	e	a	0.5	0	0.5	0.5	f	0.5	0	0				0	0.5	0	a	a
M259	Miyako	Miyako	Amusement	d	a	b		0	0	1	e	a	0.5	0	0.5	1	f	0.5	0.5	0				0.5	0.5	0	a	a
M260	Miyako	Miyako	Amusement	d	a	b		0.5	0	1	e	a	0.5	0	0.5	1	fb	0.5	0.5	0				0.5	1	1	a	a
M262	Miyako	Miyako	Amusement	a					0	1	e	e	1	0.5	0.5	1	eb	1	0.5	0				0.5	0.5	0.5	a	a
M263	Miyako	Miyako	Amusement	a					0	1	c			0.5	0.5	1	f	1	1	0				0.5	1	0	a	a
M264	Miyako	Miyako	Amusement	d	a	c	a	0	0.5	1	e	e	1	0.5	0.5	1	f	0.5	0	0				1	1	0	a	a
M265	Miyako	Miyako	Amusement	a					0	1	e	e	1	0.5	0.5	1	f	1	0.5	0				0.5	1	0.5	a	a
M266	Miyako	Miyako	Amusement	a					0	1	e	a	0.5	0	0.5	1	f	1	1	0				1	1	0	a	a
M267	Miyako	Miyako	Amusement	a					0	1	e	e	1	1	0.5	0.5	f	1	0.5	0				1	1	0	a	a
M268	Miyako	Miyako	Amusement	d	a	b		0	0.5	1	e	a	0.5	0	0.5	1	fa	0	0.5	0				1	0.5	1	a	c	0
M269	Miyako	Miyako	Amusement	a					0	1	e	e	1	0	0.5	1	fbce	1	1	0				0.5	1	1	a	c	0
M270	Miyako	Miyako	Amusement	d	a	c	a	0	0.5	1	e	e	1	0	0.5	0.5	fb	0.5	0.5	0				0.5	0.5	1	a	a
M271	Miyako	Miyako	Amusement	b					0.5	1	e	e	1	1	0.5	1	f	0.5	0.5	0				0.5	0.5	0	a	a
M272	Miyako	Miyako	Amusement	b					0	1	e	a	0.5	0	0.5	1	f	0.5	0.5	0				0.5	0.5	0.5	a	a
M273	Miyako	Irabu	Amusement	a					0	1	e	e	1	0.5	0.5	1	f	1	0.5	0				0.5	1	1	a	a
M274	Miyako	Irabu	Amusement	a					0	1	e	e	1	1	0.5	1	f	1	0.5	0				0.5	1	0.5	a	a
M275	Miyako	Irabu	Amusement	a					0	1	e	a	0.5	0	0.5	1	f	1	0.5	0				0.5	1	1	a	a
M276	Miyako	Irabu	Amusement	a					0	1	e	a	1	0.5	0.5	1	f	1	0.5	0				0.5	0.5	0.5	a	a
M277	Miyako	Irabu	Amusement	a					0	1	e	a	0.5	0	0.5	1	f	0.5	1	0				0.5	1	0	a	a
M278	Miyako	Irabu	Amusement	d	a	c	a	0.5	0.5	1	e	a	0.5	0	1	1	fd	0	0	0				0.5	1	1	a	a
M279	Miyako	Irabu	Amusement	d	a	c	a	0	0.5	0.5	e	a	0.5	0	0.5	1	f	0.5	1	0				1	1	0	a	a
M280	Miyako	Irabu	Amusement	d	a	c	a	0	0.5	1	e	a	1	0	1	1	f	0.5	0.5	0				0.5	1	1	a	a
M281	Miyako	Irabu	Amusement	d	a	c	a	0	0.5	1	e	e	1	1	0.5	0.5	f	0.5	0.5	0				0.5	1	0	a	a
M282	Miyako	Irabu	Amusement	a					0	1	e	a	0.5	0	0.5	1	f	1	0.5	0				0.5	0.5	0	a	a
M283	Miyako	Tarama	Amusement	d	a	c	a	0	0.5	0.5	e	e	1	0	0.5	1	fe	0.5	0.5	0				0	0.5	0.5	a	a
M284	Miyako	Ikema	Amusement	a					0	1	e	a	0.5	0	1	1	f	0.5	0.5	0				0.5	1	1	a	a
M285	Miyako	Miyako	Amusement	a					0	1	e	a	0.5	0	0.5	1	fec	1	0.5	0				0.5	1	1	d	a
M286	Miyako	Miyako	Amusement	a					0	1	e	a	0.5	0	0.5	1	fdeb	1	0.5	0				0	0.5	1	a	c	0
M287	Miyako	Miyako	Amusement	a					0	1	e	e	1	1	0.5	1	fb	0.5	0.5	0				0.5	1	1	a	a
M289	Miyako	Miyako	Amusement	d	a	c	a	0	0	1	e	e	1	1	0.5	1	fb	0.5	0.5	0				0.5	1	1	a	a
M290	Miyako	Miyako	Amusement	d	a	c	a	0	0	1	e	e	1	1	0.5	1	f	0.5	0.5	0				0.5	1	1	a	a
M291	Miyako	Irabu	Amusement	a					0	1	e	a	0.5	0	0.5	1	bfe	1	0.5	0				0	1	1	a	a
M299	Miyako	Tarama	Amusement	b					0.5	1	e	e	1	1	1	1	f	0.5	0.5	0				0.5	1	1	a	a
M300	Miyako	Tarama	Amusement	d	a	c	a	0.5	0.5	1	e	e	0.5	1	0.5	1	f	0.5	0.5	0				0.5	1	1	a	a
Y1	Yaeyama	Ishigaki	Child	d	a	c	a	1	1	0	e	d	0	0	0	0	f	0	0	0				1	0	0	a	a
Y2	Yaeyama	Ishigaki	Child	d	a	c	a	0	0.5	0.5	e	e	0.5	1	0.5	0	f	0	0.5	0				1	0.5	0	d	a
Y3	Yaeyama	Ishigaki	Child	d	a	c	a	0	0.5	0.5	e	a	0.5	0	1	1	fc	0	0	0				1	0.5	1	d	a
Y4	Yaeyama	Ishigaki	Child	b					0.5	0	e	e	0.5	1	0.5	0.5	ef	0	0.5	0				0	0	1	d	a
Y5	Yaeyama	Ishigaki	Child	d	a	b		0.5	1	0.5	e	a	0.5	1	0	0.5	cfb	0	0.5	0				1	0	0	a	a
Y6	Yaeyama	Ishigaki	Child	d	a	b		0	1	1	e	a	0.5	0	0.5	0.5	df	0	0	0				1	0	0	d	a
Y7	Yaeyama	Taketomi	Child	d	a	c	a	0	1	0	e	d	0.5	0	0.5	1	fbdc	0.5	0.5	0				0	0.5	0.5	d	a
Y8A	Yaeyama	Ishigaki	Child	d	a	b		0	1	1	e	e	0.5	1	1	0.5	fbc	0	0	0				1	0	1	a	a
Y9	Yaeyama	Taketomi	Child	d	a	b		0	1	1	e	d	0.5	0	0.5	1	f	0	0	0				0	0.5	0	a	a
Y10	Yaeyama	Taketomi	Child	d	a	c	a	0	0.5	1	e	e	1	0	0.5	1	dcbf	0	0	0				0	0	1	d	a
Y11	Yaeyama	Taketomi	Child	b					0.5	0.5	e	d	0	0	0.5	0	fce	0	0.5	0				1	0	0.5	d	a
Y12	Yaeyama	Taketomi	Child	d	a	c	a	0	0.5	0.5	e	a	0.5	0	1	1	dca	0	0.5	0				1	0	0.5	d	a
Y13	Yaeyama	Taketomi	Child	d	a	c	a	0	0.5	1	e	a	0.5	0	0.5	0.5	fca	0.5	0	0				1	0.5	1	d	a
Y14	Yaeyama	Taketomi	Child	b					0.5	0.5	c			0	0.5	0.5	bfd	0	0	0				1	0	0.5	a	a
Y15	Yaeyama	Taketomi	Child	d	a	c	a	0	1	0.5	e	a	0.5	0	0.5	0.5	f	0	0	0				0	0	0	a	a
Y16	Yaeyama	Taketomi	Child	d	a	c	a	0	0.5	0.5	e	d	1	0	0.5	0.5	defb	0	0.5	0				1	0	0.5	a	a
Y17	Yaeyama	Taketomi	Child	a					0	1	e	d	1	0	0.5	0.5	fcd	0	0	0				1	0	1	a	c	0
Y18	Yaeyama	Taketomi	Child	d	a	c	a	0	1	0.5	e	d	1	0	0.5	0.5	cdba	0	0	0				1	0	0.5	d	a
Y19	Yaeyama	Kohama	Child	b					1	0.5	e	e	1	1	0.5	1	fd	0	0	0				0	0	0	a	a
Y20	Yaeyama	Kohama	Child	d	a	c	a	0	0.5	0.5	e	d	0	0	0.5	0	f	0	0	0				0	0	0	a	a
Y21	Yaeyama	Kohama	Child	b					0	0.5	e	d	0	0	0	0	ac	0	0	0				1	0	0.5	a	a
Y22	Yaeyama	Iriomote	Child	b					0.5	1	e	b	1	0	1	0.5	bfd	0	0.5	0				0	0	0.5	a	a
Y23	Yaeyama	Aragusuku	Child	b					0.5	1	e	d	0.5	0	0.5	0	fce	0.5	0.5	0				0.5	0	0	a	a
Y29	Yaeyama	Ishigaki	Child	b					0.5	1	e	a	1	0.5	0.5	1	f	0.5	0.5	0				0.5	0.5	0.5	d	a
Y30	Yaeyama	Ishigaki	Child	d	a	b		0	0.5	1	e	a	1	0	1	1	f	0.5	0	0				0.5	0.5	0.5	d	a
Y33	Yaeyama	Taketomi	Child	d	a	b		0.5	0.5	1	e	a	0.5	0	0.5	0.5	bafe	0.5	0.5	0				0.5	0.5	0.5	d	a
Y34	Yaeyama	Taketomi	Child	b					0.5	1	e	a	0.5	0	0.5	0.5	f	0.5	0.5	0				0.5	0.5	0	a	a
Y35	Yaeyama	Taketomi	Child	b					1	0.5	e	a	0.5	0	0.5	0.5	edb	0.5	0	0				0.5	0.5	1	a	a
Y36	Yaeyama	Taketomi	Child	d	a	c	a	0	0.5	0.5	e	e	0.5	0.5	0.5	0.5	fdd	0	0.5	0				1	0	1	a	a
Y37	Yaeyama	Taketomi	Child	b					0.5	1	c			0	0.5	1	fd	0.5	0	0				0.5	0	0.5	a	a
Y38	Yaeyama	Kohama	Child	d	a	c	a	0	0.5	0.5	e	a	1	0.5	0.5	0.5	f	0.5	0	0				0.5	0.5	0	a	a
Y39	Yaeyama	Kohama	Child	d	a	c	a	0	0.5	1	e	a	0.5	0	0.5	1	f	0.5	0.5	0				0.5	1	0	a	a
Y40	Yaeyama	Aragusuku	Child	d	a	c	a	0	0.5	0.5	e	a	0.5	0	0.5	0.5	fd	0.5	0.5	0				0	0	0.5	a	a
Y41	Yaeyama	Hateruma	Child	d	a	c	a	0	1	0	e	d	0.5	0	0.5	0.5	fdbc	0	0	0				0	0	0.5	a	a
Y42	Yaeyama	Hateruma	Child	d	a	c	a	0	1	0.5	e	a	0.5	0	0.5	0.5	f	0	0	0				0	0	0.5	a	a
Y44A	Yaeyama	Ishigaki	Ritual	b					0	1	e	e	1	1	0.5	0.5	f	0.5	0.5	0				1	1	0	d	a
Y45	Yaeyama	Taketomi	Ritual	b					0.5	1	e	e	1	1	0.5	0.5	f	1	0	0				1	1	0	d	a
Y46	Yaeyama	Taketomi	Ritual	d	a	c	a	0	0.5	1	e	e	1	1	1	1	f	1	0.5	0				1	1	0	a	a
Y47	Yaeyama	Kohama	Ritual	b					0.5	1	e	e	0.5	1	0.5	0.5	f	0.5	0.5	0				1	1	0	a	a
Y48	Yaeyama	Iriomote	Ritual	b					0	1	e	e	0.5	1	0.5	0.5	f	0.5	0.5	0				1	1	0	a	a
Y49	Yaeyama	Hatoma	Ritual	d	a	c	a	0	0	1	e	e	1	1	0.5	1	f	0.5	0.5	0				0.5	1	1	a	a
Y50A	Yaeyama	Hateruma	Ritual	b					0	1	e	e	1	1	0.5	1	f	0.5	0.5	0				1	1	0	a	a
Y52	Yaeyama	Ishigaki	Ritual	d	a	c	a	0	0.5	1	e	e	1	1	0.5	1	f	0.5	0.5	0				0.5	0.5	0	d	a
Y54	Yaeyama	Ishigaki	Ritual	b					0.5	0.5	e	e	1	1	1	1	f	0.5	0.5	0				0.5	0.5	0.5	a	a
Y55	Yaeyama	Ishigaki	Ritual	b					0.5	1	e	e	0.5	1	0.5	0.5	fde	0.5	0.5	0				0.5	0.5	0	d	a
Y56A	Yaeyama	Ishigaki	Ritual	b					0.5	1	e	e	0.5	0.5	0.5	0.5	f	0.5	0.5	0				1	1	0	d	c	0
Y57A	Yaeyama	Ishigaki	Ritual	d	a	b		0	1	0.5	e	d	0.5	0.5	0.5	0	fc	0	0.5	0				1	0.5	1	d	c	0
Y59	Yaeyama	Ishigaki	Ritual	d	a	c	a	0	0.5	1	e	e	1	1	0.5	1	fdc	0.5	0.5	0				1	1	1	d	a
Y60	Yaeyama	Ishigaki	Ritual	b					0	1	e	e	1	1	1	1	fd	0.5	0.5	0				0	1	1	d	a
Y61	Yaeyama	Ishigaki	Ritual	b					0	1	e	e	1	1	0.5	1	f	1	0.5	0				0.5	1	0.5	d	a
Y62	Yaeyama	Ishigaki	Ritual	b					0	1	e	e	1	1	0.5	1	fa	1	0.5	0				0	1	1	d	a
Y63	Yaeyama	Ishigaki	Ritual	b					0	1	e	e	0.5	1	0.5	0.5	f	0.5	0.5	0				0.5	1	0.5	d	c	0
Y64	Yaeyama	Ishigaki	Ritual	b					0.5	1	e	e	0.5	1	0.5	0.5	f	0.5	0.5	0				1	1	0	d	c	0
Y65A	Yaeyama	Taketomi	Ritual	d	a	c	a	0	0.5	0.5	e	e	0.5	0.5	0.5	0.5	fc	0	0.5	0				1	0.5	1	d	a
Y66	Yaeyama	Kuro	Ritual	b					0.5	1	e	a	0.5	0	1	0.5	fc	0.5	0.5	0				0.5	0.5	1	d	c	0
Y71	Yaeyama	Ishigaki	Ritual	b					0	1	e	e	0.5	1	1	1	bfe	0.5	0.5	0				0	1	0	d	a
Y72	Yaeyama	Ishigaki	Ritual	b					0.5	1	e	e	1	1	0.5	0.5	fa	0.5	0.5	0				0.5	0.5	0.5	d	a
Y73	Yaeyama	Ishigaki	Ritual	a					0.5	1	e	e	1	1	0.5	0.5	fe	0.5	0	0				0.5	0.5	1	d	a
Y75	Yaeyama	Ishigaki	Ritual	d	b	b		0	0.5	0.5	e	e	0.5	1	0.5	1	f	0	0.5	0				1	1	0.5	d	a
Y76	Yaeyama	Taketomi	Ritual	b					0.5	1	e	a	1	0.5	0.5	1	bef	0.5	0.5	0				0.5	0.5	0	a	a
Y77	Yaeyama	Kuro	Ritual	b					0	1	e	d	1	0	0.5	0.5	fdb	0	0	0				0	1	1	a	a
Y78	Yaeyama	Kohama	Ritual	b					0.5	1	e	e	1	1	0.5	0.5	f	0	0	0				0	1	0.5	a	a
Y79	Yaeyama	Kohama	Ritual	a					1	1	e	a	1	0	1	0.5	bcadf	0.5	0.5	0				0.5	0.5	1	a	a
Y80	Yaeyama	Iriomote	Ritual	b					0.5	1	e	a	0.5	0	0.5	0.5	df	0	0.5	0				0	0	0	a	a
Y81	Yaeyama	Iriomote	Ritual	d	a	b		0	0.5	1	e	a	0	0	0	0	df	0.5	0.5	0				1	0	0	a	a
Y82	Yaeyama	Iriomote	Ritual	d	a	c	a	0	0.5	1	e	e	0.5	0.5	0.5	0.5	f	0.5	0	0				1	0.5	0	a	a
Y83	Yaeyama	Iriomote	Ritual	d	a	b		0	0.5	1	e	e	0.5	0.5	0.5	0.5	f	0.5	0	0				0.5	0.5	0	a	a
Y84	Yaeyama	Iriomote	Ritual	b					1	1	e	e	1	1	0.5	1	f	0	0	0				1	1	0	a	a
Y85	Yaeyama	Iriomote	Ritual	d	a	b		0	0	1	e	a	1	0.5	0.5	1	bdf	0	0	0				0.5	1	1	a	a
Y86	Yaeyama	Iriomote	Ritual	a					1	0.5	e	e	1	1	0.5	1	f	0.5	0.5	0				1	0.5	0	a	a
Y87	Yaeyama	Iriomote	Ritual	d	a	c	a	0	0.5	1	e	d	1	0.5	0.5	0.5	f	0.5	0	0				0.5	0.5	0	a	a
Y88	Yaeyama	Iriomote	Ritual	b					0	1	e	d	1	0	0.5	1	fceb	0	0	0				0.5	1	1	a	a
Y89	Yaeyama	Iriomote	Ritual	b					0.5	1	e	e	1	0.5	0.5	1	fe	0.5	0	0				0.5	0.5	1	a	a
Y90	Yaeyama	Iriomote	Ritual	b					1	0.5	e	e	1	1	0.5	0.5	f	0	0	0				0	0.5	0.5	a	a
Y91	Yaeyama	Iriomote	Ritual	a					0.5	1	e	e	1	1	0	0.5	f	0	0	0				0	0.5	0	a	a
Y92	Yaeyama	Hatoma	Ritual	b					0.5	1	e	d	0.5	0	0.5	0.5	fd	0.5	0.5	0				1	0.5	1	a	a
Y93	Yaeyama	Hatoma	Ritual	b					0	1	e	e	1	1	0.5	1	f	0.5	0.5	0				0.5	1	0	a	a
Y94	Yaeyama	Hatoma	Ritual	b					0	1	e	e	1	1	0.5	1	f	0.5	0.5	0				1	1	0	a	a
Y97	Yaeyama	Ishigaki	Ritual	a					0	1	e	e	1	0.5	0.5	1	dfe	0.5	0.5	0				0.5	0	1	d	a
Y98	Yaeyama	Ishigaki	Ritual	b					0	1	e	e	1	1	0.5	1	f	1	0	0				0.5	1	0.5	d	a
Y99	Yaeyama	Ishigaki	Ritual	a					0	1	e	e	1	1	0.5	1	fe	1	0.5	0				0	1	1	d	c	0
Y100A	Yaeyama	Ishigaki	Ritual	b					0	1	e	e	1	1	0.5	1	f	1	0.5	0				0.5	1	0.5	a	a
Y102	Yaeyama	Ishigaki	Ritual	b					0.5	0.5	e	d	1	0	0.5	1	f	0	0.5	0				1	1	1	d	a
Y103	Yaeyama	Ishigaki	Ritual	b					0	1	e	a	0.5	0	0.5	1	fb	0.5	0.5	0				0.5	0.5	1	d	c	0
Y104	Yaeyama	Ishigaki	Ritual	d	b	b		0	0.5	1	e	e	1	1	1	1	f	0.5	0.5	0				1	1	0.5	d	a
Y105	Yaeyama	Ishigaki	Ritual	b					0.5	0.5	e	e	1	1	0.5	1	fca	0	0.5	0				0.5	0	1	d	c	0
Y106	Yaeyama	Ishigaki	Ritual	b					0	1	e	e	0.5	1	0.5	1	ef	1	1	0				0.5	1	0.5	a	a
Y107	Yaeyama	Ishigaki	Ritual	b					0	1	e	c	1	1	0.5	1	f	1	0.5	0				0.5	1	0.5	a	a
Y108	Yaeyama	Taketomi	Ritual	d	a	c	a	1	0.5	1	e	e	1	0.5	0.5	1	af	0.5	0.5	0				0.5	0	1	d	a
Y109	Yaeyama	Taketomi	Ritual	a					0	1	e	e	1	1	0.5	1	fe	1	0.5	0.5	c		ac	0.5	1	1	d	c	1
Y110	Yaeyama	Taketomi	Ritual	b					0.5	1	e	e	1	1	1	1	fe	1	0.5	0				0.5	1	1	d	a
Y111	Yaeyama	Taketomi	Ritual	d	a	c	a	0	0.5	1	e	e	1	0.5	0.5	1	f	1	0.5	0				1	1	0.5	a	a
Y112	Yaeyama	Taketomi	Ritual	a					0	1	e	a	1	0	0.5	1	dfcbea	1	0	0				0	0	1	a	a
Y113A	Yaeyama	Kuro	Ritual	a					0	1	e	a	0.5	0	0.5	0.5	f	1	0.5	0				0.5	1	0.5	d	c	0
Y114	Yaeyama	Kuro	Ritual	a					0	1	e	e	1	1	0.5	0.5	fa	1	1	0				0.5	1	1	a	c	0
Y115A	Yaeyama	Kuro	Ritual	a					0	1	e	e	1	1	0.5	1	fbdca	1	0.5	0				0	1	1	a	c	0
Y116	Yaeyama	Kuro	Ritual	a					0	1	e	a	1	0	1	1	fea	1	0.5	0.5	c		cab	0	1	1	a	c	1
Y117	Yaeyama	Kuro	Ritual	a					0	1	e	e	1	0.5	0.5	1	f	1	0.5	0				0	1	0.5	a	a
Y118	Yaeyama	Kuro	Ritual	a					0	1	e	a	1	0	0.5	1	fe	1	0.5	0.5	c		b	0.5	1	1	a	c	0
Y119	Yaeyama	Kuro	Ritual	a					0	1	e	a	0.5	0	0.5	1	f	1	0.5	0.5	c		ca	0.5	1	1	a	c	0.5
Y120	Yaeyama	Kuro	Ritual	a					0	1	e	a	1	0.5	1	1	fa	1	0.5	0				0	1	1	a	c	0
Y121	Yaeyama	Kuro	Ritual	d	a	c	a	0.5	0	1	e	a	0.5	0	1	1	fea	1	0.5	0				0.5	1	1	a	c	0
Y122	Yaeyama	Kohama	Ritual	a					0	1	e	e	0.5	0	0.5	1	fe	1	0.5	0				0.5	1	1	d	a
Y123	Yaeyama	Kohama	Ritual	b					0	1	e	a	1	0	0.5	1	fe	1	0.5	0				0.5	1	1	d	c	0
Y124	Yaeyama	Kohama	Ritual	a					0	1	e	d	1	0	0.5	1	f	1	0.5	0				0.5	0.5	0.5	d	a
Y125	Yaeyama	Iriomote	Ritual	a					0	1	e	e	0.5	1	0.5	1	f	1	0.5	0				0.5	1	0	d	c	0
Y126	Yaeyama	Iriomote	Ritual	a					0	1	e	a	0.5	0	0.5	1	f	1	0.5	0				0.5	1	0	a	c	0
Y127	Yaeyama	Iriomote	Ritual	a					0	1	e	a	1	0.5	0.5	1	fba	1	0	0				0.5	1	1	d	c	0
Y128	Yaeyama	Iriomote	Ritual	a					0	1	e	d	0.5	0	0.5	1	f	1	0.5	0				0.5	1	1	a	a
Y129	Yaeyama	Iriomote	Ritual	a					0	1	e	e	0.5	1	0.5	1	f	1	0.5	0				0.5	0.5	0.5	a	a
Y130	Yaeyama	Hatoma	Ritual	a					0	1	e	e	1	1	0.5	1	f	1	0.5	0				0.5	1	0	d	a
Y133	Yaeyama	Hateruma	Ritual	a					0	1	e	a	0.5	0	0.5	1	fbd	0.5	0.5	0				0.5	0.5	0	d	a
Y134	Yaeyama	Hateruma	Ritual	b					0	1	e	a	0.5	0	0.5	1	fe	1	0.5	0				0.5	1	1	a	a
Y136	Yaeyama	Ishigaki	Ritual	b					0.5	1	e	e	1	1	1	1	fc	0.5	0.5	0				0.5	1	1	c	c	0
Y139	Yaeyama	Ishigaki	Ritual	d	a	c	a	0	0.5	0.5	e	e	1	0	0.5	1	f	0.5	0	0				0.5	1	1	d	a
Y140	Yaeyama	Ishigaki	Ritual	d	a	c	a	0	0.5	1	e	e	1	1	0.5	1	fe	0.5	0.5	0				1	1	1	d	a
Y141	Yaeyama	Ishigaki	Ritual	d	a	b		0.5	0	1	e	e	1	1	0.5	1	f	0.5	0	0				0.5	1	0.5	d	a
Y142	Yaeyama	Taketomi	Ritual	b					0.5	1	e	a	0.5	0	0.5	0.5	f	0.5	0.5	0				1	0.5	0	d	a
Y143	Yaeyama	Taketomi	Ritual	d	a	b		0	0.5	1	e	e	1	1	0.5	1	f	0.5	0.5	0				0.5	1	0	d	a
Y144	Yaeyama	Kuro	Ritual	b					0.5	1	e	e	1	0.5	0.5	0.5	efd	0.5	0.5	0				0.5	0.5	1	d	a
Y145A	Yaeyama	Kuro	Ritual	b					0	1	e	e	1	1	1	1	fd	0.5	0.5	0				0.5	1	0.5	a	a
Y146	Yaeyama	Kuro	Ritual	b					0.5	1	e	e	1	1	0.5	0.5	f	1	0.5	0				0.5	1	1	d	a
Y147A	Yaeyama	Aragusuku	Ritual	d	a	b		0.5	0.5	1	e	e	1	0.5	0.5	1	f	1	0.5	0				0.5	1	0.5	c	c	0
Y148	Yaeyama	Aragusuku	Ritual	d	a	b		0.5	0	1	e	a	0.5	0	0.5	1	f	1	0.5	0				0.5	1	0	a	a
Y149A	Yaeyama	Hatoma	Ritual	b					0	1	e	a	0.5	0	0.5	1	f	0.5	0.5	0				0.5	1	1	d	a
Y150A	Yaeyama	Hatoma	Ritual	b					0.5	1	e	e	0.5	1	0.5	0.5	f	0.5	0.5	0				0.5	1	0.5	a	a
Y151	Yaeyama	Hatoma	Ritual	b					0	1	e	e	0.5	1	0.5	0.5	f	0.5	0.5	0				0	1	0	a	a
Y152	Yaeyama	Hatoma	Ritual	b					0.5	1	e	e	1	1	0.5	0.5	f	0.5	0.5	0				0.5	1	1	a	a
Y153	Yaeyama	Hateruma	Ritual	d	a	c	a	1	0.5	1	e	a	0.5	0	0.5	1	f	0.5	0.5	0				0.5	0.5	1	a	a
Y154	Yaeyama	Hateruma	Ritual	d	b	b		0	0.5	1	e	e	1	0.5	1	1	f	0.5	0.5	0				1	1	0.5	a	a
Y155	Yaeyama	Hateruma	Ritual	d	b	c	a	0	0.5	1	e	a	0.5	0	0.5	1	f	0.5	0.5	0				1	1	0	a	a
Y156	Yaeyama	Hateruma	Ritual	d	a	b		0	0	1	e	a	0.5	0	0.5	1	f	1	0.5	0				0.5	0.5	0	a	a
Y159	Yaeyama	Ishigaki	Ritual	b					0.5	1	e	e	1	1	1	1	f	0.5	0	0				0.5	1	0.5	d	a
Y160	Yaeyama	Kuro	Ritual	d	a	c	a	0	0.5	1	c			1	0.5	1	efa	0.5	0.5	0				0.5	1	0.5	a	a
Y161	Yaeyama	Kuro	Ritual	d	a	c	a	0	0.5	1	e	e	1	1	0.5	1	fe	0.5	0.5	0				0.5	0.5	0.5	a	a
Y162	Yaeyama	Iriomote	Ritual	d	a	c	a	0	0.5	1	e	a	0.5	0	0.5	1	f	0	0.5	0				1	1	0	d	a
Y163	Yaeyama	Iriomote	Ritual	b				0	0.5	1	e	a	0.5	0	0.5	0.5	fe	0.5	0.5	0				1	1	1	c	c	0
Y164	Yaeyama	Hatoma	Ritual	a					0	1	e	e	1	1	0.5	1	fd	1	1	0				0.5	1	0.5	d	a
Y165	Yaeyama	Hatoma	Ritual	d	a	c	a	0	0.5	1	e	e	1	1	0.5	1	f	1	0.5	0				1	1	0	d	a
Y166	Yaeyama	Hatoma	Ritual	b					0.5	1	e	d	1	0.5	0.5	1	f	0	0	0				0.5	1	0.5	d	a
Y167	Yaeyama	Hatoma	Ritual	b					0.5	1	e	d	0.5	0	0.5	0.5	f	0	0	0				0.5	0.5	0	d	c	0
Y168	Yaeyama	Hatoma	Ritual	d	a	c	a	0	0.5	0.5	e	e	0.5	0.5	1	1	fe	0	0	0				1	0	0	d	c	0
Y169	Yaeyama	Hatoma	Ritual	b					0.5	0.5	c			0.5	1	0.5	f	0	0.5	0				1	0	0	d	c	0
Y170	Yaeyama	Hatoma	Ritual	b					0.5	0.5	c			0.5	0.5	0.5	fae	0	0	0				0.5	0	1	d	c	0
Y172	Yaeyama	Iriomote	Ritual	d	a	b		0	0	1	e	a	0.5	0	1	1	f	1	0.5	0				0.5	1	0	d	a
Y173	Yaeyama	Iriomote	Ritual	b					0	1	e	e	1	1	0.5	1	f	0.5	0.5	0				0.5	1	0	d	a
Y174	Yaeyama	Iriomote	Ritual	b					0	1	e	e	0.5	1	1	1	fe	0.5	0.5	0				0.5	1	1	d	a
Y175	Yaeyama	Iriomote	Ritual	b					0.5	1	e	a	0.5	0	0.5	1	f	0.5	0.5	0				0.5	1	0	a	a
Y176	Yaeyama	Iriomote	Ritual	b					0	1	e	e	1	1	0.5	1	f	0.5	0.5	0				0.5	1	0.5	a	a
Y177	Yaeyama	Iriomote	Ritual	b					0	1	e	a	1	0.5	0.5	1	acf	0.5	0.5	0				0.5	1	1	c	c	0
Y178	Yaeyama	Aragusuku	Ritual	b					0	1	e	e	0.5	1	0.5	1	f	1	0.5	0				0.5	1	0	d	a
Y179	Yaeyama	Aragusuku	Ritual	d	a	c	a	0	0	1	e	a	0.5	0	0.5	1	fc	1	0.5	0				0.5	1	1	d	c	0
Y180	Yaeyama	Aragusuku	Ritual	d	a	c	a	0	0.5	0.5	e	e	0.5	1	0.5	1	f	0.5	0.5	0				1	0.5	0.5	c	c	0
Y181	Yaeyama	Aragusuku	Ritual	d	a	c	a	0	0.5	0.5	e	e	0.5	1	0.5	0.5	f	0.5	0.5	0				1	0.5	0.5	c	c	0
Y182	Yaeyama	Aragusuku	Ritual	d	a	c	a	0	0.5	1	e	e	1	0	0.5	1	f	0	0.5	0				1	0.5	0.5	c	c	0
Y183	Yaeyama	Aragusuku	Ritual	d	a	c	a	0	0	1	c			0	0.5	0.5	f	0.5	0.5	0				1	1	0.5	c	c	0
Y184	Yaeyama	Aragusuku	Ritual	d	a	b		0	0.5	1	e	a	0.5	0	0.5	0.5	f	0.5	0.5	0				1	0.5	0	c	c	0
Y185	Yaeyama	Aragusuku	Ritual	d	a	c	a	0	0.5	0.5	e	e	0.5	1	0.5	0.5	f	0	0.5	0				1	0.5	0	c	c	0
Y186	Yaeyama	Aragusuku	Ritual	d	a	c	a	0	0.5	0.5	e	e	0.5	1	0.5	1	f	0.5	0.5	0				1	0.5	0.5	c	c	0
Y187	Yaeyama	Aragusuku	Ritual	d	a	c	a	0	0.5	1	e	e	1	0.5	0.5	1	f	0	0.5	0				1	0.5	0.5	c	c	0
Y188	Yaeyama	Aragusuku	Ritual	d	a	c	a	0	0.5	0.5	e	e	0.5	1	0.5	0.5	f	0	0.5	0				1	0.5	0	a	a
Y189	Yaeyama	Aragusuku	Ritual	b					0.5	1	e	a	0.5	0	1	1	f	0.5	0.5	0				1	1	0	c	c	0
Y190	Yaeyama	Aragusuku	Ritual	b					1	1	c			0	0.5	0.5	cbd	0	1	0				1	0.5	1	c	c	0
Y192	Yaeyama	Ishigaki	Ritual	d	a	b		0	0	1	e	a	0.5	0	0.5	0.5	fe	0	0.5	0				1	0.5	0.5	d	a
Y193	Yaeyama	Ishigaki	Ritual	d	a	b		0	1	1	e	a	1	1	0.5	1	f	0.5	0.5	0				0	1	0	d	a
Y194	Yaeyama	Kohama	Ritual	d	a	c	a	0	1	1	e	e	1	1	0.5	1	f	0	0.5	0				1	0.5	0.5	d	a
Y195	Yaeyama	Kohama	Ritual	b					0	0.5	e	e	1	1	1	1	f	1	0.5	0				0.5	1	0	d	a
Y196	Yaeyama	Iriomote	Ritual	b					0.5	1	e	e	1	0.5	0.5	1	fa	1	0.5	0				0.5	1	1	d	c	0
Y197	Yaeyama	Aragusuku	Ritual	d	a	c	a	0	0.5	1	e	e	0.5	1	0.5	1	f	0.5	0.5	0				0.5	1	0	d	a
Y198	Yaeyama	Hatoma	Ritual	b					0	1	e	e	1	1	1	1	fbc	1	0.5	0				0.5	0.5	1	d	a
Y199	Yaeyama	Kuro	Ritual	d	a	b		0.5	0.5	1	e	a	0.5	0	0.5	0.5	fad	1	0.5	0				0.5	1	1	d	c	0
Y200	Yaeyama	Kuro	Ritual	d	a	b		0	0.5	1	e	e	1	0	1	1	efab	0.5	0	0				1	1	1	d	a
Y201	Yaeyama	Kohama	Ritual	b					0.5	1	e	a	1	0	0.5	1	f	0.5	0.5	0				1	1	0.5	d	a
Y202	Yaeyama	Kohama	Ritual	b					0	1	e	e	1	1	0.5	1	fa	1	0.5	0				0.5	1	1	c	c	0
Y203	Yaeyama	Kohama	Ritual	d	b	c	a	0	0	1	e	a	0.5	0	0.5	1	f	0.5	0.5	0				0.5	0.5	0	d	a
Y204	Yaeyama	Iriomote	Ritual	b					0.5	1	e	a	0.5	0	0.5	0.5	fe	0.5	0.5	0				1	1	0.5	d	a
Y205	Yaeyama	Kohama	Ritual	d	a	c	a	0	0	1	e	e	1	1	1	1	fa	1	0.5	0				1	1	1	d	a
Y206	Yaeyama	Kohama	Ritual	b					0	1	e	a	0.5	0	0.5	0.5	afd	0.5	0	0				1	1	1	d	a
Y207	Yaeyama	Kohama	Ritual	b					0	1	e	e	1	1	0.5	1	f	1	0.5	0				0.5	1	0.5	d	a
Y208	Yaeyama	Iriomote	Ritual	b					0	1	e	e	1	1	0.5	1	f	1	0.5	0				1	1	0	d	c	0
Y211A	Yaeyama	Ishigaki	Ritual	d	a	c	a	0	0.5	0.5	e	a	1	0	1	0.5	bf	0	0	0				1	0	0.5	d	a
Y212	Yaeyama	Ishigaki	Ritual	d	a	b		0	0.5	1	e	e	1	1	0.5	1	f	0.5	0.5	0				1	1	0.5	d	a
Y213	Yaeyama	Ishigaki	Ritual	d	b	c	a	0	0.5	1	e	a	0.5	0	0	1	f	0.5	0.5	0				1	1	0.5	d	a
Y214	Yaeyama	Kuro	Ritual	a					0	1	e	a	1	0	0.5	0.5	fadc	0.5	0.5	0				0.5	1	1	d	c	0
Y215A	Yaeyama	Iriomote	Ritual	b					0.5	1	e	e	1	1	0.5	1	f	0.5	0.5	0				1	1	0	d	a
Y216	Yaeyama	Iriomote	Ritual	d	a	c	a	0	0.5	0.5	e	a	0.5	0	0.5	1	f	0.5	0.5	0				1	1	0.5	d	a
Y217A	Yaeyama	Hatoma	Ritual	b					0	1	e	e	1	1	0.5	1	fe	0.5	0.5	0				0.5	0.5	1	d	a
Y218	Yaeyama	Hateruma	Ritual	b					0.5	0.5	c			0	0.5	0.5	f	0.5	0.5	0				0.5	0.5	0	a	a
Y219	Yaeyama	Hateruma	Ritual	b					0.5	1	e	a	0.5	0	0.5	0.5	f	0.5	0.5	0				0.5	0.5	0	a	a
Y220	Yaeyama	Hateruma	Ritual	b					0.5	1	c			0	0.5	1	fd	0.5	0.5	0				0.5	0	1	a	a
Y221	Yaeyama	Hateruma	Ritual	b					0	1	e	a	0.5	0	0.5	0.5	f	0.5	0.5	0				0.5	0.5	0	a	a
Y222	Yaeyama	Hateruma	Ritual	d	a	c	a	0	0.5	0.5	e	a	0.5	0	0.5	0.5	f	0	0	0				1	0	0	a	a
Y223	Yaeyama	Hateruma	Ritual	d	a	c	a	0	0	1	e	e	1	1	0.5	0.5	f	0	0.5	0				0.5	0.5	0.5	a	a
Y224	Yaeyama	Ishigaki	Work	b					0	1	e	a	0.5	0	0.5	1	fe	0.5	0.5	0				0.5	1	1	d	c	0
Y225	Yaeyama	Ishigaki	Work	b					0	1	e	a	0.5	0	0.5	1	f	0.5	0.5	0.5	c		c	0.5	1	1	c	c	0
Y226	Yaeyama	Ishigaki	Work	b					0	1	e	a	0.5	0	0.5	1	f	0.5	0.5	0				0.5	1	0.5	d	a
Y227	Yaeyama	Ishigaki	Work	d	a	c	a	0	0	0.5	e	e	1	1	0.5	1	fa	0.5	0.5	0				0.5	1	1	c	c	0
Y228	Yaeyama	Ishigaki	Work	d	a	c	a	0	0	0.5	e	e	1	1	1	1	f	0	0.5	0				1	1	0	c	c	0
Y229	Yaeyama	Ishigaki	Work	d	a	b		0	0	1	e	a	1	0	0.5	1	faec	0.5	0.5	0				0.5	1	1	d	c	0
Y230A	Yaeyama	Ishigaki	Work	b					0	1	e	a	1	0	0.5	1	fb	0.5	0.5	0				0.5	1	1	a	c	0
Y231	Yaeyama	Ishigaki	Work	d	a	c	a	0	0.5	0.5	e	a	0.5	0	0.5	0.5	fe	0	0	0				0.5	0	0.5	a	c	0
Y232	Yaeyama	Ishigaki	Work	a					0	1	e	e	1	1	0.5	1	fde	1	0.5	0				0.5	1	1	d	c	0
Y233A	Yaeyama	Ishigaki	Work	a					0	1	e	e	1	1	0.5	1	fecb	0.5	0.5	0				0.5	1	1	d	c	0
Y234A	Yaeyama	Ishigaki	Work	a					0	1	e	a	0.5	0	0.5	1	fea	1	0.5	0.5	c		c	0.5	1	1	d	c	0.5
Y235A	Yaeyama	Ishigaki	Work	a					0	1	e	e	1	1	0.5	1	fd	1	0.5	0.5	c	0	c	0	1	1	d	c	0.5
Y236	Yaeyama	Ishigaki	Work	d	a	c	a	0	0	0.5	e	a	1	0.5	0.5	0.5	fd	0	0	0				0.5	0.5	1	d	a
Y237	Yaeyama	Ishigaki	Work	b					0.5	1	e	a	0.5	0	0.5	1	fb	0.5	0	0				0.5	1	1	a	c	0
Y238A	Yaeyama	Ishigaki	Work	b					0	1	e	a	0.5	0	0.5	1	feb	0.5	0.5	0.5	c		c	0.5	1	1	d	c	1
Y239	Yaeyama	Ishigaki	Work	b					0	1	e	a	1	0	0.5	1	feb	0.5	0.5	0				0.5	1	0.5	a	c	0
Y240	Yaeyama	Ishigaki	Work	b					0.5	1	e	a	0.5	0	0.5	1	fe	0.5	0.5	0.5	c		c	0.5	1	1	a	c	0
Y241	Yaeyama	Ishigaki	Work	a					0	1	e	e	1	1	0.5	0.5	feb	0.5	0.5	0				0.5	0.5	1	d	a
Y242A	Yaeyama	Ishigaki	Work	b					0	1	e	a	1	0	0.5	1	fe	0.5	0.5	0.5	c		c	0.5	1	1	c	c	0
Y243A	Yaeyama	Ishigaki	Work	b					0	1	e	a	0.5	0	0.5	1	fed	0.5	0.5	0				0.5	1	1	d	a
Y244A	Yaeyama	Ishigaki	Work	b					0.5	1	e	e	1	1	0.5	0.5	fedb	0.5	0.5	0				0.5	0.5	1	d	a
Y245A	Yaeyama	Ishigaki	Work	b					0.5	1	e	a	0.5	0	0.5	1	f	1	0.5	0				0.5	1	0.5	d	a
Y246A	Yaeyama	Ishigaki	Work	b					0	1	e	a	0.5	0	0.5	1	ef	0.5	0.5	0				0.5	1	0.5	a	a
Y249A	Yaeyama	Ishigaki	Work	b					0	1	e	e	1	0	0.5	1	fe	0.5	0.5	0.5	c		ca	0	1	1	d	c	0.5
Y250A	Yaeyama	Ishigaki	Work	d	a	c	a	0	0.5	1	e	e	1	1	0.5	1	bfa	0.5	0.5	0				0.5	1	1	d	c	0
Y251A	Yaeyama	Ishigaki	Work	b					0	1	e	e	1	0.5	0.5	1	fe	1	0.5	0				0.5	1	0.5	d	c	0
Y252A	Yaeyama	Ishigaki	Work	a					0	1	e	a	1	0	0.5	1	feb	1	0.5	0				0.5	1	1	d	c	0
Y253A	Yaeyama	Ishigaki	Work	b					0.5	1	e	a	0.5	0	0.5	1	f	1	0.5	0				0.5	1	0.5	d	c	0
Y254	Yaeyama	Ishigaki	Work	b					0.5	1	e	e	1	1	1	1	f	0.5	0	0				0.5	1	0	d	a
Y255	Yaeyama	Ishigaki	Work	d	a	b		0	0.5	1	e	e	1	1	0.5	1	fe	0.5	0.5	0				0.5	0.5	0	d	c	0
Y256A	Yaeyama	Ishigaki	Work	a					0	1	e	a	0.5	0	0.5	1	fea	1	1	0				0	0.5	1	d	c	0
Y257	Yaeyama	Ishigaki	Work	d	a	b		0	0.5	1	e	e	1	1	0.5	1	feca	0.5	0.5	0				0.5	0.5	1	d	c	0
Y258	Yaeyama	Ishigaki	Work	a					0	1	e	a	0.5	0	0.5	1	fc	0.5	0.5	0				0	1	1	a	c	0
Y259	Yaeyama	Ishigaki	Work	b					0	1	e	a	0.5	0	1	1	fec	0.5	0.5	0				0.5	0.5	1	d	c	0
Y260A	Yaeyama	Ishigaki	Work	a					0	1	e	e	1	1	0.5	1	fba	0.5	0.5	0				0.5	0.5	1	d	c	0
Y261A	Yaeyama	Ishigaki	Work	a					0	1	e	a	0.5	0	0.5	1	feb	1	0.5	0				0	1	1	d	c	0
Y262A	Yaeyama	Ishigaki	Work	a					0	1	e	a	1	0.5	0.5	1	f	0.5	0.5	0				0.5	1	0.5	d	a
Y264	Yaeyama	Ishigaki	Work	b					0.5	1	e	a	1	0	0.5	1	fe	0.5	0.5	0				0.5	0.5	1	c	c	0
Y265	Yaeyama	Taketomi	Work	d	a	c	a	0	1	0.5	e	a	0.5	0	0	1	fb	0	0.5	0				0.5	0.5	1	d	a
Y266	Yaeyama	Taketomi	Work	d	a	c	a	0	1	0.5	e	e	1	1	0.5	1	eafcb	0.5	0.5	0				0.5	0	1	d	c	0
Y267	Yaeyama	Taketomi	Work	d	a	c	a	0	0.5	1	e	a	0.5	0	0.5	1	fde	0.5	0.5	0				0.5	1	0.5	d	a
Y268	Yaeyama	Taketomi	Work	b					0.5	0	e	a	0.5	0	1	0.5	fb	0	0	0				0.5	1	1	d	a
Y269	Yaeyama	Taketomi	Work	b					1	0.5	e	a	0.5	0	0.5	1	f	0	0	0				0.5	0.5	0	d	a
Y270	Yaeyama	Taketomi	Work	d	a	b		0	0	1	e	a	0.5	0	0.5	0.5	fb	1	0.5	0				0.5	0.5	1	a	c	0
Y272	Yaeyama	Taketomi	Work	d	a	c	a	0	1	0.5	e	e	1	1	0.5	0.5	f	0	0	0				0.5	0.5	0	d	a
Y273	Yaeyama	Kuro	Work	b					0	1	e	a	0.5	0	0.5	1	fb	0.5	0	0				0.5	0.5	1	d	a
Y274	Yaeyama	Kuro	Work	d	a	c	a	0	0.5	0.5	e	a	0.5	0	0.5	0.5	f	0	0.5	0				1	0.5	0	a	a
Y275	Yaeyama	Kuro	Work	b					0.5	1	e	e	1	0.5	0.5	1	f	0.5	0.5	0				0.5	1	0.5	a	a
Y276A	Yaeyama	Kohama	Work	d	a	b		0	0.5	1	e	a	1	0	0.5	1	fb	1	0.5	0				0.5	0.5	1	d	c	0
Y277	Yaeyama	Kohama	Work	d	a	c	a	0	0.5	1	e	e	0.5	1	0.5	0.5	efd	0	0	0				0.5	0	1	a	c	0
Y278	Yaeyama	Kohama	Work	d	a	c	a	0	0.5	0.5	e	a	0.5	0	0.5	1	fc	0.5	0.5	0				0.5	1	1	a	c	0
Y279	Yaeyama	Kohama	Work	b					0	1	e	a	0.5	0	0.5	1	fe	0.5	0.5	0				0.5	0.5	1	a	c	0
Y280A	Yaeyama	Kohama	Work	a					0	1	e	e	1	1	1	1	fbd	1	0.5	0				0.5	0.5	1	a	a
Y281	Yaeyama	Kohama	Work	d	a	c	a	0	1	0.5	e	e	1	1	0.5	0.5	f	0	0.5	0				1	0.5	0	d	c	0
Y282	Yaeyama	Kohama	Work	b					0.5	1	e	a	1	0.5	0.5	0.5	f	0.5	0.5	0				0.5	0.5	0	a	a
Y283	Yaeyama	Kohama	Work	d	a	c	a	0	0.5	1	e	e	1	1	0.5	1	cf	0.5	0.5	0				0.5	0.5	1	a	a
Y284A	Yaeyama	Iriomote	Work	b					0	1	e	a	0.5	0	0.5	1	fec	1	0.5	0				0.5	1	1	d	a
Y285	Yaeyama	Iriomote	Work	a					0	1	e	a	1	0.5	0.5	1	fe	1	0.5	0				0.5	0.5	1	a	a
Y286	Yaeyama	Iriomote	Work	b					0.5	0.5	e	e	1	1	0.5	1	f	0.5	0.5	0				1	0.5	0.5	a	a
Y287	Yaeyama	Iriomote	Work	b					0.5	1	e	e	1	1	0.5	1	fcd	0.5	0.5	0				0.5	1	1	a	c	0
Y288	Yaeyama	Iriomote	Work	d	a	b		0	0	1	e	e	1	1	0.5	1	faed	0.5	0.5	0.5	c		a	0.5	1	1	a	c	0
Y289A	Yaeyama	Iriomote	Work	d	a	b		0.5	0.5	1	e	e	1	0	0.5	0.5	f	1	0.5	0				0.5	1	0	a	a
Y290	Yaeyama	Aragusuku	Work	d	a	c	a	0.5	0.5	1	e	a	1	0	0.5	1	fe	0	0	0				0.5	0.5	0.5	a	a
Y291	Yaeyama	Aragusuku	Work	d	b	c	a	0	0.5	1	e	e	1	0	0.5	1	fb	0.5	0.5	0				0.5	1	1	a	a
Y292	Yaeyama	Hateruma	Work	a					0	1	e	a	0.5	0	0.5	1	bfd	1	0.5	0				0	0.5	1	d	a
Y297	Yaeyama	Whole region	Amusement	d	a	b		0.5	0	1	e	e	1	1	0.5	1	f	1	0.5	0				0	1	1	a	a
Y298	Yaeyama	Whole region	Amusement	d	a	c	a	1	0	1	e	e	1	0.5	0.5	1	f	1	0.5	0				0.5	1	0.5	d	a
Y299A	Yaeyama	Whole region	Amusement	b					0	1	e	e	1	1	0.5	1	f	1	0.5	0				0.5	1	1	d	a
Y300	Yaeyama	Whole region	Amusement	b					0.5	1	e	a	1	0.5	0.5	1	fe	1	0.5	0				0.5	1	1	a	a
Y301	Yaeyama	Whole region	Amusement	d	a	b		0.5	0	1	e	a	1	0.5	0.5	1	f	0.5	0	0				0.5	1	1	a	c	0
Y302	Yaeyama	Whole region	Amusement	d	a	c	a	0.5	0	1	e	e	1	0.5	0.5	0.5	f	0.5	0	0				0.5	1	0.5	d	a
Y303	Yaeyama	Whole region	Amusement	d	a	c	a	0	0.5	1	e	a	0.5	0	0.5	1	fedb	0.5	0.5	0				0	1	1	d	a
Y304	Yaeyama	Whole region	Amusement	d	a	b		1	0	1	e	a	1	0	1	1	fe	1	0	0				0	1	0.5	a	a
Y305	Yaeyama	Whole region	Amusement	b					0.5	1	e	e	1	1	0.5	1	fb	1	0.5	0				0.5	1	1	d	a
Y306	Yaeyama	Whole region	Amusement	d	a	c	a	0.5	0	1	e	a	0.5	0	0.5	0.5	fe	1	0	0				0.5	1	0.5	a	a
Y307	Yaeyama	Ishigaki	Amusement	b					0.5	1	e	e	1	1	1	0.5	f	0.5	0.5	0				0.5	1	1	a	a
Y308	Yaeyama	Ishigaki	Amusement	d	a	b		0.5	0.5	1	e	e	1	1	1	1	f	0.5	0.5	0				0.5	1	0.5	d	a
Y309	Yaeyama	Ishigaki	Amusement	b					0	1	e	e	1	1	0.5	1	f	0.5	0	0				0.5	0.5	0.5	d	a
Y310	Yaeyama	Ishigaki	Amusement	d	a	b		0	0.5	1	e	e	1	1	0.5	1	f	0	0.5	0				0.5	0.5	0.5	d	a
Y311	Yaeyama	Ishigaki	Amusement	d	a	c	a	0.5	0.5	1	e	e	1	0.5	1	1	f	0.5	0.5	0				0.5	0.5	0.5	a	a
Y312A	Yaeyama	Ishigaki	Amusement	b					0.5	1	e	e	1	1	0.5	1	f	0.5	0	0				1	1	0.5	d	a
Y313	Yaeyama	Ishigaki	Amusement	b					0	1	e	a	0.5	0	0.5	1	fe	0.5	0.5	0				0.5	0.5	1	d	a
Y314	Yaeyama	Taketomi	Amusement	b					0	1	e	e	1	0	0.5	1	f	1	0.5	0				0.5	1	1	a	c	0
Y315	Yaeyama	Taketomi	Amusement	d	a	c	a	0	0	0.5	e	e	1	0	0.5	0.5	afe	0.5	0.5	0.5	c	0	a	0.5	0.5	1	a	c	1
Y316	Yaeyama	Taketomi	Amusement	b					0.5	1	e	e	1	0.5	0.5	1	f	1	0.5	0				0	1	0.5	a	a
Y317	Yaeyama	Taketomi	Amusement	b					1	0.5	e	e	1	1	1	1	fe	0.5	0.5	0				0.5	1	0.5	a	a
Y318A	Yaeyama	Taketomi	Amusement	b					0.5	1	e	a	1	0.5	0.5	1	f	1	0.5	0				0.5	1	1	d	a
Y319	Yaeyama	Taketomi	Amusement	b					0.5	0.5	e	a	1	0	0	1	f	0.5	0.5	0				0.5	1	0.5	a	a
Y320	Yaeyama	Taketomi	Amusement	d	a	c	a	0	0	1	e	e	1	1	0.5	1	f	0.5	0.5	0				1	1	0.5	a	a
Y321	Yaeyama	Taketomi	Amusement	b					0.5	1	e	e	1	1	0.5	1	fa	1	0.5	0				0.5	1	1	c	c	0
Y322	Yaeyama	Taketomi	Amusement	a					0	1	e	e	1	1	0.5	1	fd	1	0.5	0				0	1	1	a	a
Y323	Yaeyama	Taketomi	Amusement	b					0.5	1	e	e	1	1	1	1	f	0.5	0.5	0				0	1	0.5	a	a
Y324A	Yaeyama	Taketomi	Amusement	d	a	c	a	0.5	0.5	0.5	e	e	1	1	1	0.5	f	0.5	0.5	0				0.5	1	0.5	d	a
Y325	Yaeyama	Taketomi	Amusement	d	a	b		0.5	0.5	1	e	e	1	1	0.5	1	f	1	0.5	0				0.5	1	0.5	a	a
Y326A	Yaeyama	Taketomi	Amusement	d	a	b		0	0	1	e	e	1	0.5	0	1	f	0.5	0	0				0.5	1	1	a	a
Y327	Yaeyama	Kuro	Amusement	b					0.5	1	e	a	0.5	0	0.5	0.5	f	0.5	0.5	0				1	1	0	a	a
Y328	Yaeyama	Kuro	Amusement	d	a	b		1	0.5	1	e	a	0.5	0	0.5	1	f	1	0.5	0				0.5	1	0	a	a
Y329	Yaeyama	Kuro	Amusement	d	a	c	a	0.5	0.5	1	e	a	0.5	0	0.5	1	f	1	0.5	0				0.5	1	1	a	a
Y330	Yaeyama	Kuro	Amusement	b					0.5	1	e	e	1	0.5	0.5	1	fedc	0.5	0	0				0.5	0.5	1	a	a
Y331A	Yaeyama	Kuro	Amusement	b					0	1	e	a	1	0	0.5	1	fe	1	0	0				0.5	1	0.5	a	a
Y332	Yaeyama	Kuro	Amusement	d	a	c	a	0.5	0.5	0.5	e	e	1	0.5	1	1	ef	0.5	0	0				0.5	1	0.5	a	a
Y333	Yaeyama	Kuro	Amusement	b					0.5	1	e	e	1	1	0.5	1	fe	0.5	0.5	0				0.5	1	0.5	a	a
Y334	Yaeyama	Kohama	Amusement	d	a	c	a	0.5	0.5	1	c			0.5	1	0.5	fe	1	0.5	0				0.5	1	1	d	a
Y335A	Yaeyama	Kohama	Amusement	d	a	c	a	1	0.5	1	e	e	0.5	1	0.5	0.5	af	0.5	0.5	0				0.5	1	1	a	a
Y336	Yaeyama	Kohama	Amusement	b					0	0.5	e	a	0.5	0	0.5	1	fe	1	0.5	0				0.5	1	0.5	d	a
Y337	Yaeyama	Kohama	Amusement	d	a	c	a	1	0	1	e	e	1	1	0.5	1	f	1	0.5	0				0.5	1	1	d	a
Y338	Yaeyama	Iriomote	Amusement	b					0.5	1	e	e	0.5	1	1	1	f	1	0.5	0				1	1	0	a	a
Y339	Yaeyama	Iriomote	Amusement	b					0	1	e	a	1	0	0.5	1	f	1	0.5	0				0.5	1	0.5	a	a
Y340	Yaeyama	Iriomote	Amusement	d	a	c	a	0.5	0.5	0.5	e	e	1	1	0.5	1	fe	0.5	0.5	0				0.5	1	1	a	a
Y341	Yaeyama	Iriomote	Amusement	d	a	c	a	0.5	0.5	1	e	e	1	0	0.5	1	fcb	0.5	0	0				0.5	1	1	a	a
Y342	Yaeyama	Iriomote	Amusement	b					0	1	e	e	1	1	0.5	1	fde	1	0.5	0				0	1	1	a	a
Y343	Yaeyama	Iriomote	Amusement	d	a	c	a	0.5	0	1	e	e	1	1	0.5	1	fbe	1	0.5	0				0.5	1	1	d	a
Y344	Yaeyama	Iriomote	Amusement	d	a	c	a	0.5	0.5	1	e	e	1	0.5	1	1	f	0.5	0	0				0.5	1	1	a	a
Y345	Yaeyama	Iriomote	Amusement	d	a	c	a	0.5	0.5	1	e	e	1	0.5	1	1	f	1	0.5	0				0.5	1	1	a	a
Y346	Yaeyama	Iriomote	Amusement	b					0	1	e	e	1	0.5	0.5	1	fe	0.5	0	0				0.5	1	0.5	a	a
Y347	Yaeyama	Iriomote	Amusement	d	a	c	a	0.5	0.5	0.5	e	a	1	0.5	0.5	0.5	f	0.5	0.5	0				0.5	1	1	a	a
Y348	Yaeyama	Iriomote	Amusement	d	a	b		0.5	0.5	1	e	e	1	1	1	1	f	0.5	0.5	0				1	1	0.5	a	a
Y349	Yaeyama	Aragusuku	Amusement	d	a	c	a	0	0.5	1	e	e	0.5	1	0.5	1	fe	1	0	0				0.5	0.5	0.5	d	a
Y350	Yaeyama	Aragusuku	Amusement	b					0.5	1	e	a	0.5	0	0.5	1	bf	0.5	0	0				0.5	0.5	1	d	a
Y351	Yaeyama	Hatoma	Amusement	b					0.5	1	e	e	1	1	1	1	f	0.5	0	0				0.5	1	1	d	a
Y352	Yaeyama	Hatoma	Amusement	b					0	1	e	a	0.5	0	0.5	1	f	0.5	0.5	0				0.5	1	0	d	a
Y353	Yaeyama	Hatoma	Amusement	d	a	b		0.5	0	1	e	e	1	0.5	0.5	1	f	1	0	0				0.5	1	1	d	a
Y354	Yaeyama	Hateruma	Amusement	d	a	c	a	0.5	0.5	1	e	e	1	1	0.5	1	f	0.5	0.5	0				1	1	0	a	a
Y355	Yaeyama	Hateruma	Amusement	b					0.5	1	e	e	1	1	0.5	1	f	0.5	0.5	0				1	1	0.5	a	a
Y356	Yaeyama	Hateruma	Amusement	d	a	b		0.5	0	1	e	a	0.5	0	0.5	1	fe	1	0.5	0				0.5	1	0.5	a	a
Y375	Yaeyama	Whole region	Amusement	d	a	b		0.5	0	1	e	a	1	0	0.5	1	f	1	0.5	0.5	c	0	ab	0.5	1	0.5	a	c	1
Y380	Yaeyama	Kuro	Amusement	b					1	1	e	e	1	1	1	1	fd	0.5	0.5	0				0	1	1	d	c	0
Y382	Yaeyama	Iriomote	Amusement	d	a	c	a	0	0	1	e	a	0.5	0	0.5	1	fe	0.5	0.5	0				0.5	1	1	a	a
Y384	Yaeyama	Hatoma	Amusement	d	a	c	a	0	0	1	e	a	0.5	0	0.5	1	fcb	0.5	0	0				0.5	1	1	a	a
Y24	Yonaguni	Yonaguni	Child	d	a	c	a	0	1	0	e	a	0	0	0.5	0	f	0	0	0				0	0	0	a	a
Y25	Yonaguni	Yonaguni	Child	d	a	c	a	0	1	0.5	e	a	0.5	0.5	0.5	0	bf	0	0.5	0				1	0	0.5	a	a
Y26	Yonaguni	Yonaguni	Child	d	a	b		0	1	0.5	e	d	0.5	0	0.5	0.5	ef	0	0.5	0				1	0	0	a	a
Y27	Yonaguni	Yonaguni	Child	d	a	c	a	0	0.5	0.5	e	a	0.5	0	0.5	0	af	0	0	0				0	0	0	a	a
Y28A	Yonaguni	Yonaguni	Child	d	a	c	a	0	1	1	e	a	0.5	0	0.5	0.5	f	0	0.5	0				0	0.5	0.5	a	a
Y43	Yonaguni	Yonaguni	Child	d	a	b		1	0.5	1	e	e	0.5	1	0.5	0.5	bd	0	0.5	0				0.5	0	0	a	a
Y51	Yonaguni	Yonaguni	Ritual	a					0	1	e	e	1	1	0.5	0.5	ef	0.5	0.5	0				0.5	0.5	0	d	a
Y67	Yonaguni	Yonaguni	Ritual	a					0	1	e	e	0.5	1	0.5	0.5	f	0.5	0.5	0				0	1	0	d	a
Y69	Yonaguni	Yonaguni	Ritual	d	a	b		0	0	1	a			0	0	0	a	0	0	0				0	0	0.5	d	c	0
Y70	Yonaguni	Yonaguni	Ritual	b					0.5	1	e	e	1	1	0.5	1	f	0.5	0.5	0				0	1	0.5	d	a
Y95	Yonaguni	Yonaguni	Ritual	b					0.5	0.5	e	a	1	0	0.5	1	fe	0	0.5	0				0	0	0	a	a
Y96	Yonaguni	Yonaguni	Ritual	d	a	c	a	0	0.5	0.5	e	e	1	0.5	1	1	efc	0.5	0.5	0				0.5	0	0.5	a	a
Y135	Yonaguni	Yonaguni	Ritual	b					0	1	e	a	0.5	0	0.5	1	f	1	0.5	0				0.5	1	1	c	c	0
Y157A	Yonaguni	Yonaguni	Ritual	d	a	b		1	0.5	1	e	a	0.5	1	0.5	1	f	0.5	0.5	0				0.5	0.5	0	c	c	0
Y158	Yonaguni	Yonaguni	Ritual	a					0	1	e	e	1	0.5	1	1	fe	1	0.5	0				0	1	1	a	a
Y171	Yonaguni	Yonaguni	Ritual	d	a	b		0	0.5	0.5	e	a	0.5	0	0	0.5	efd	0	0.5	0				0	0	0	a	a
Y191A	Yonaguni	Yonaguni	Ritual	b					0	1	e	e	1	1	1	1	fe	0.5	0.5	0				0.5	1	0.5	a	a
Y209	Yonaguni	Yonaguni	Ritual	b					0	1	e	e	1	0.5	1	1	f	0.5	0.5	0				0.5	1	0	d	a
Y210A	Yonaguni	Yonaguni	Ritual	a					0	1	e	a	0.5	0	0.5	1	f	1	0.5	0				1	1	0	a	a
Y293	Yonaguni	Yonaguni	Work	b					0	1	e	a	1	0.5	0.5	1	f	0.5	0.5	0				0	1	0.5	a	a
Y294	Yonaguni	Yonaguni	Work	b					0.5	0.5	e	e	1	1	1	1	efc	0.5	0.5	0				0.5	0.5	1	d	a
Y295	Yonaguni	Yonaguni	Work	b					0	1	e	e	1	1	0.5	0.5	bf	0	0.5	0				0.5	0.5	0.5	a	a
Y296	Yonaguni	Yonaguni	Work	a					0	1	e	e	1	1	0.5	1	fc	0.5	0.5	0				0.5	1	1	a	a
Y357	Yonaguni	Yonaguni	Amusement	b					0.5	1	e	e	1	0.5	0.5	0.5	f	0.5	0	0				0.5	1	0	d	a
Y358	Yonaguni	Yonaguni	Amusement	d	a	c	a	0	0.5	1	e	e	1	1	0.5	1	f	0.5	0.5	0				0.5	1	0.5	d	a
Y359	Yonaguni	Yonaguni	Amusement	b					1	0.5	e	e	1	1	1	1	f	0.5	0	0				0.5	0.5	0	d	a
Y360	Yonaguni	Yonaguni	Amusement	b					0.5	1	e	e	1	1	0.5	1	f	0.5	0	0				1	1	0.5	d	a
Y361	Yonaguni	Yonaguni	Amusement	b					0	1	e	e	1	1	0.5	1	f	0.5	0.5	0				0.5	1	0	d	a
Y362	Yonaguni	Yonaguni	Amusement	d	a	b		0.5	0	1	e	e	1	1	1	1	f	1	0.5	0				1	1	0	d	a
Y363	Yonaguni	Yonaguni	Amusement	b					0	1	e	e	1	1	0.5	0.5	f	1	0	0				0.5	1	0.5	d	a
Y364	Yonaguni	Yonaguni	Amusement	d	a	c	a	0.5	1	0	e	e	1	1	1	0.5	f	1	0.5	0				1	1	1	d	a
Y365	Yonaguni	Yonaguni	Amusement	b					0	1	e	e	1	1	0.5	1	f	1	0.5	0				0.5	1	0.5	d	a
Y366	Yonaguni	Yonaguni	Amusement	b					0.5	0.5	e	e	1	0.5	0.5	1	fedb	0	0.5	0				0.5	0	1	a	a
Y367	Yonaguni	Yonaguni	Amusement	d	a	b		0	0.5	0.5	e	e	1	1	1	1	f	0.5	0.5	0				1	0.5	0	a	a
Y368	Yonaguni	Yonaguni	Amusement	d	a	c	a	0	1	0.5	e	e	1	1	0.5	0.5	feb	0.5	0	0				0.5	0.5	1	d	a
Y369	Yonaguni	Yonaguni	Amusement	d	a	c	a	0	1	0.5	e	e	1	1	1	1	fd	0.5	0.5	0				0.5	0.5	1	d	a
Y370	Yonaguni	Yonaguni	Amusement	b					0	1	e	e	0.5	1	1	1	f	1	0.5	0				0	1	0	a	c	0
Y371	Yonaguni	Yonaguni	Amusement	d	a	c	a	0.5	0.5	1	e	e	0.5	1	0.5	1	bf	0.5	0.5	0				0.5	0.5	0.5	d	a
Y372	Yonaguni	Yonaguni	Amusement	b					0	0.5	e	e	1	1	1	1	f	0.5	1	0				0	1	0	d	a
Y373	Yonaguni	Yonaguni	Amusement	b					0.5	1	e	e	1	0.5	0.5	1	f	0.5	1	0				0	1	0.5	a	a
Y374	Yonaguni	Yonaguni	Amusement	d	a	c	a	0	0	1	e	e	1	1	0.5	1	f	0.5	0.5	0				0.5	1	0	d	a
Y376A	Yonaguni	Yonaguni	Amusement	a					0	1	e	a	1	0	0.5	1	bf	1	0	0				0.5	1	1	a	a
Y377	Yonaguni	Yonaguni	Amusement	a					0	1	e	a	1	1	0.5	1	bafec	0.5	0	0				0	0.5	1	a	a
Y378	Yonaguni	Yonaguni	Amusement	d	a	b		0.5	0	1	e	e	1	1	0.5	1	feb	0.5	0.5	0				0.5	1	1	a	a
Y379	Yonaguni	Yonaguni	Amusement	a					0	1	e	e	1	1	0.5	1	bfe	0.5	0.5	0				0	1	1	a	a
Y386	Yonaguni	Yonaguni	Amusement	d	a	b		0	1	0.5	e	a	0.5	1	1	1	f	0	0	0				1	0.5	0.5	d	a
Y387	Yonaguni	Yonaguni	Amusement	d	a	c	a	0.5	0	0.5	e	e	1	1	0.5	1	f	0.5	0.5	0				0.5	1	1	d	a
