# Supplementary material for: Cultural transmission of traditional songs in the Ryukyu Archipelago
Source: PLoS One. 2022 Jun 24;17(6):e0270354. doi: 10.1371/journal.pone.0270354 (PMC9231793; doi:10.1371/journal.pone.0270354)
Supplement: S2 Data — (ZIP) [file pone.0270354.s002.zip]

Archive with 29 entries (29 files):
- amusement10.csv
- amusement5.csv
- child10.csv
- child5.csv
- childrenssongs5.csv
- childrenssongs9.csv
- geography10.csv
- geography5.csv
- language.csv
- lullabies4.csv
- lullabies9.csv
- mtDNA.csv
- ritual10.csv
- ritual5.csv
- total10.csv
- total5.csv
- work10.csv
- work5.csv
- island_all.nex
- island_amusement.nex
- island_child.nex
- island_ritual.nex
- language.nex
- mtDNA.nex
- region_all.nex
- region_amusement.nex
- region_child.nex
- region_ritual.nex
- region_work.nex
