# Supplementary material for: Cultural transmission of traditional songs in the Ryukyu Archipelago
Source: PLoS One. 2022 Jun 24;17(6):e0270354. doi: 10.1371/journal.pone.0270354 (PMC9231793; doi:10.1371/journal.pone.0270354)
Supplement: S2 Data — (ZIP) [file pone.0270354.s002.zip › amusement10.csv]

	Amami-Oshima	Okinawa	Miyako	Ikema	Irabu	Tarama	Ishigaki	Taketomi	Hateruma	Yonaguni
Amami-Oshima	0
Okinawa	0.168855926	0
Miyako	0.10122464	0.073743625	0
Ikema	0.184787899	0.41379908	0.048918314	0
Irabu	0.190519214	0.226707867	0.01162389	0.012311455	0
Tarama	0.231161646	0.015047292	0	0	0.132853488	0
Ishigaki	0.218441868	0.058083293	0.07788232	0.409300358	0.237614087	0.102052555	0
Taketomi	0.142323613	0.079506413	0.030309381	0.24832306	0.129446383	0	0.047057691	0
Hateruma	0.217780931	0.099679713	0	0.383329157	0.046364805	0	0	0	0
Yonaguni	0.124372606	0.031004019	0.057843459	0.276534347	0.13873488	0	0	0.031419642	0.022491459	0
