# Supplementary material for: Cultural transmission of traditional songs in the Ryukyu Archipelago
Source: PLoS One. 2022 Jun 24;17(6):e0270354. doi: 10.1371/journal.pone.0270354 (PMC9231793; doi:10.1371/journal.pone.0270354)
Supplement: S2 Data — (ZIP) [file pone.0270354.s002.zip › amusement5.csv]

	Kikai	Amami-Oshima	Okinawa	Miyako	Ishigaki
Kikai	0
Amami-Oshima	0.213898917	0
Okinawa	0.254069712	0.168855926	0
Miyako	0.072715415	0.10122464	0.073743625	0
Ishigaki	0.257682586	0.218441868	0.058083293	0.07788232	0
