# Supplementary material for: Cultural transmission of traditional songs in the Ryukyu Archipelago
Source: PLoS One. 2022 Jun 24;17(6):e0270354. doi: 10.1371/journal.pone.0270354 (PMC9231793; doi:10.1371/journal.pone.0270354)
Supplement: S2 Data — (ZIP) [file pone.0270354.s002.zip › child10.csv]

	Amami-Oshima	Okinawa	Miyako	Ikema	Irabu	Tarama	Ishigaki	Taketomi	Hateruma	Yonaguni
Amami-Oshima	0
Okinawa	0.021579417	0
Miyako	0.014122991	0.010876686	0
Ikema	0.032981903	0.088793145	0.025228958	0
Irabu	0.001052343	0.012665021	0	0.092180194	0
Tarama	0.003270004	0.009300377	0	0.05176997	0	0
Ishigaki	0.033648949	0.020021627	0.001345229	0.027899223	0.014190637	0.011079597	0
Taketomi	0.003424013	0.022745098	0.000743234	0.062249643	0	0	0.025079057	0
Hateruma	0.017186657	0	0	0.515351166	0	0	0.053720495	0	0
Yonaguni	0.049815588	0.004783662	0	0.323046681	0.018132078	0	0.037002072	0.046217688	0	0
