# Supplementary material for: Cultural transmission of traditional songs in the Ryukyu Archipelago
Source: PLoS One. 2022 Jun 24;17(6):e0270354. doi: 10.1371/journal.pone.0270354 (PMC9231793; doi:10.1371/journal.pone.0270354)
Supplement: S2 Data — (ZIP) [file pone.0270354.s002.zip › childrenssongs5.csv]

	Kikai	Amami-Oshima	Okinawa	Miyako	Ishigaki
Kikai	0
Amami-Oshima	0	0
Okinawa	0.0461536	0.01854687	0
Miyako	0.05791165	0.01574622	0.008070164	0
Ishigaki	0.1872157	0.04315808	0.01802795	0.01909365	0
