# Supplementary material for: Cultural transmission of traditional songs in the Ryukyu Archipelago
Source: PLoS One. 2022 Jun 24;17(6):e0270354. doi: 10.1371/journal.pone.0270354 (PMC9231793; doi:10.1371/journal.pone.0270354)
Supplement: S2 Data — (ZIP) [file pone.0270354.s002.zip › childrenssongs9.csv]

	Amami-Oshima	Okinawa	Miyako	Ikema	Irabu	Tarama	Ishigaki	Taketomi	Yonaguni
Amami-Oshima	0
Okinawa	0.01854687	0
Miyako	0.01574622	0.008070164	0
Ikema	0.03960306	0.08287303	0.02093846	0
Irabu	0	0	0	0.06536545	0
Tarama	0	0.01261078	0	0.08852485	0	0
Ishigaki	0.04315808	0.01802795	0.01909365	0.1025261	0.02514986	0.04399018	0
Taketomi	0.01013851	0.02969555	0.009920089	0.03899101	0	0.0367764	0.05493503	0
Yonaguni	0.05245636	0.01275329	0.001276984	0.455688	0.01135028	0.04715065	0.07851236	0.0949326	0
