# Supplementary material for: Cultural transmission of traditional songs in the Ryukyu Archipelago
Source: PLoS One. 2022 Jun 24;17(6):e0270354. doi: 10.1371/journal.pone.0270354 (PMC9231793; doi:10.1371/journal.pone.0270354)
Supplement: S2 Data — (ZIP) [file pone.0270354.s002.zip › geography10.csv]

	Amami-Oshima	Okinawa	Miyako	Ikema	Irabu	Tarama	Ishigaki	Taketomi	Hateruma	Yonaguni
Amami-Oshima	0
Okinawa	299.69	0
Miyako	576.7	287.05	0
Ikema	570.1	282.98	13.64	0
Irabu	582.63	294.79	11.54	12.71	0
Tarama	629.87	344.82	60.53	61.95	50.82	0
Ishigaki	695.46	411	125.1	128.03	116.41	66.25	0
Taketomi	701.59	417.67	132.02	134.73	123.21	72.85	7.11	0
Hateruma	744.73	459.94	173.36	177	165.16	115.45	49.31	43.17	0
Yonaguni	778.65	508.68	233.52	232.49	223.02	173.37	117.6	110.85	90.34	0
