# Supplementary material for: Cultural transmission of traditional songs in the Ryukyu Archipelago
Source: PLoS One. 2022 Jun 24;17(6):e0270354. doi: 10.1371/journal.pone.0270354 (PMC9231793; doi:10.1371/journal.pone.0270354)
Supplement: S2 Data — (ZIP) [file pone.0270354.s002.zip › geography5.csv]

	Kikai	Amami-Oshima	Okinawa	Miyako	Ishigaki
Kikai	0
Amami-Oshima	44.26	0
Okinawa	323.27	299.69	0
Miyako	605.57	576.7	287.05	0
Ishigaki	726.17	695.46	411	125.1	0
