# Supplementary material for: Cultural transmission of traditional songs in the Ryukyu Archipelago
Source: PLoS One. 2022 Jun 24;17(6):e0270354. doi: 10.1371/journal.pone.0270354 (PMC9231793; doi:10.1371/journal.pone.0270354)
Supplement: S2 Data — (ZIP) [file pone.0270354.s002.zip › language.csv]

	Amami-Oshima	Okinawa	Miyako	Ikema	Irabu	Tarama	Ishigaki	Taketomi	Hateruma	Yonaguni
Amami-Oshima	0
Okinawa	0.3449782	0
Miyako	0.5117188	0.5348837	0
Ikema	0.5423077	0.5291829	0.2385321	0
Irabu	0.5291829	0.5177866	0.2139535	0.1857143	0
Tarama	0.5271318	0.5387597	0.2690583	0.2977778	0.2465753	0
Ishigaki	0.4833333	0.457265	0.4401709	0.4487179	0.4122807	0.4576271	0
Taketomi	0.496063	0.4593496	0.4530612	0.4717742	0.439834	0.4508197	0.2843602	0
Hateruma	0.5483871	0.5103734	0.5020747	0.5204918	0.4957983	0.5245902	0.3982684	0.4070796	0
Yonaguni	0.5748988	0.5614754	0.5473251	0.5532787	0.5596708	0.5691057	0.4916667	0.4892704	0.5245902	0
