# Supplementary material for: Cultural transmission of traditional songs in the Ryukyu Archipelago
Source: PLoS One. 2022 Jun 24;17(6):e0270354. doi: 10.1371/journal.pone.0270354 (PMC9231793; doi:10.1371/journal.pone.0270354)
Supplement: S2 Data — (ZIP) [file pone.0270354.s002.zip › lullabies4.csv]

	Amami-Oshima	Okinawa	Miyako	Ishigaki
Amami-Oshima	0
Okinawa	0.3528153	0
Miyako	0	0.06271885	0
Ishigaki	0.07870631	0.3952574	0	0
