# Supplementary material for: Cultural transmission of traditional songs in the Ryukyu Archipelago
Source: PLoS One. 2022 Jun 24;17(6):e0270354. doi: 10.1371/journal.pone.0270354 (PMC9231793; doi:10.1371/journal.pone.0270354)
Supplement: S2 Data — (ZIP) [file pone.0270354.s002.zip › lullabies9.csv]

	Amami-Oshima	Okinawa	Miyako	Irabu	Tarama	Ishigaki	Taketomi	Hateruma	Yonaguni
Amami-Oshima	0
Okinawa	0.3528153	0
Miyako	0	0.06271885	0
Irabu	0.394433	0.4019025	0	0
Tarama	0.3626947	0.07376215	0	0.2761476	0
Ishigaki	0.07870631	0.3952574	0	0.6832225	0.4786827	0
Taketomi	0.109655	0.1957212	0	0	0.1014887	0.1876242	0
Hateruma	0.5839389	0.1657078	0.1327076	0.9092913	0.1585694	0.8116982	0.171618	0
Yonaguni	0.7317394	0.168543	0		0	0.8810628	0.07247849	0.9091591	0
