# Supplementary material for: Cultural transmission of traditional songs in the Ryukyu Archipelago
Source: PLoS One. 2022 Jun 24;17(6):e0270354. doi: 10.1371/journal.pone.0270354 (PMC9231793; doi:10.1371/journal.pone.0270354)
Supplement: S2 Data — (ZIP) [file pone.0270354.s002.zip › ritual10.csv]

	Amami-Oshima	Okinawa	Miyako	Ikema	Irabu	Tarama	Ishigaki	Taketomi	Hateruma	Yonaguni
Amami-Oshima	0
Okinawa	0.029574738	0
Miyako	0.024776674	0.023992716	0
Ikema	0.037264643	0.031250484	0	0
Irabu	0.058069529	0.040869682	0	0	0
Tarama	0.028131564	0.021536803	0.005814506	0.000820174	0	0
Ishigaki	0.04921352	0.003693125	0.028920999	0.039426777	0.052114763	0.039955651	0
Taketomi	0.056848201	0.021060482	0.013298285	0.010109612	0	0.042991155	0.008582477	0
Hateruma	0.066535332	0.073208181	0.014809428	0.038624178	0.024249869	0.097482512	0.126569158	0.094335919	0
Yonaguni	0.04864414	0.028814755	0.003361938	0	0	0.014837444	0.032651103	0.001445389	0.035890094	0
