# Supplementary material for: Cultural transmission of traditional songs in the Ryukyu Archipelago
Source: PLoS One. 2022 Jun 24;17(6):e0270354. doi: 10.1371/journal.pone.0270354 (PMC9231793; doi:10.1371/journal.pone.0270354)
Supplement: S2 Data — (ZIP) [file pone.0270354.s002.zip › ritual5.csv]

	Kikai	Amami-Oshima	Okinawa	Miyako	Ishigaki
Kikai	0
Amami-Oshima	0.011894836	0
Okinawa	0.044903267	0.029574738	0
Miyako	0.036188585	0.024776674	0.023992716	0
Ishigaki	0.103454281	0.04921352	0.003693125	0.028920999	0
