# Supplementary material for: Cultural transmission of traditional songs in the Ryukyu Archipelago
Source: PLoS One. 2022 Jun 24;17(6):e0270354. doi: 10.1371/journal.pone.0270354 (PMC9231793; doi:10.1371/journal.pone.0270354)
Supplement: S2 Data — (ZIP) [file pone.0270354.s002.zip › total10.csv]

	Amami-Oshima	Okinawa	Miyako	Ikema	Irabu	Tarama	Ishigaki	Taketomi	Hateruma	Yonaguni
Amami-Oshima	0
Okinawa	0.009086495	0
Miyako	0.006557462	0.007139716	0
Ikema	0.005748662	0.010419961	0.000196933	0
Irabu	0.010321733	0.016423823	0.001651104	0.010387529	0
Tarama	0.007253759	0.00547868	0.003157728	0.002815597	0.022055224	0
Ishigaki	0.009847489	0.002634996	0.011672994	0.02321123	0.038940198	0.019048342	0
Taketomi	0.007764125	0.00395041	0.00222716	0.007518595	0.012730459	0.007426353	0.014358257	0
Hateruma	0.010637579	0.016102688	0.003027082	0.004215513	0	0.025471096	0.010566919	0.012836139	0
Yonaguni	0.016100525	0.003166578	0.00704123	0.019900605	0.023763857	0.016525178	0.011117465	0.005816892	0.024086991	0
