# Supplementary material for: Cultural transmission of traditional songs in the Ryukyu Archipelago
Source: PLoS One. 2022 Jun 24;17(6):e0270354. doi: 10.1371/journal.pone.0270354 (PMC9231793; doi:10.1371/journal.pone.0270354)
Supplement: S2 Data — (ZIP) [file pone.0270354.s002.zip › total5.csv]

	Kikai	Amami-Oshima	Okinawa	Miyako	Ishigaki
Kikai	0
Amami-Oshima	0.001806077	0
Okinawa	0.016925504	0.009086495	0
Miyako	0.014473497	0.006557462	0.007139716	0
Ishigaki	0.047024009	0.009847489	0.002634996	0.011672994	0
