# Supplementary material for: Cultural transmission of traditional songs in the Ryukyu Archipelago
Source: PLoS One. 2022 Jun 24;17(6):e0270354. doi: 10.1371/journal.pone.0270354 (PMC9231793; doi:10.1371/journal.pone.0270354)
Supplement: S2 Data — (ZIP) [file pone.0270354.s002.zip › work10.csv]

	Amami-Oshima	Okinawa	Miyako	Ikema	Irabu	Tarama	Ishigaki	Taketomi	Hateruma	Yonaguni
Amami-Oshima	0
Okinawa	0.042220472	0
Miyako	0.09672568	0.106496418	0
Ikema	0.147969617	0.26991907	0.098813098	0
Irabu	0	0.191397466	0	0	0
Tarama	0.162804718	0.104701536	0.147758337	0.086209618	0.171048193	0
Ishigaki	0.033794448	0.152531772	0.072240386	0.120118745	0.08017675	0.172324528	0
Taketomi	0.077957502	0.012171359	0.11499084	0.121966943	0	0.160523596	0.086734989	0
Hateruma	0	0.484497138	0.310772321	0.402290142		0.542721529	0.056638767	0.108466329	0
Yonaguni	0.215597851	0.471337104	0.127628659	0.231963286	0.2988584	0.293802411	0.110045553	0.239512722	0.479098023	0
