# Supplementary material for: Cultural transmission of traditional songs in the Ryukyu Archipelago
Source: PLoS One. 2022 Jun 24;17(6):e0270354. doi: 10.1371/journal.pone.0270354 (PMC9231793; doi:10.1371/journal.pone.0270354)
Supplement: S2 Data — (ZIP) [file pone.0270354.s002.zip › work5.csv]

	Kikai	Amami-Oshima	Okinawa	Miyako	Ishigaki
Kikai	0
Amami-Oshima	0.091544436	0
Okinawa	0.211542379	0.042220472	0
Miyako	0.194560502	0.09672568	0.106496418	0
Ishigaki	0.185861724	0.033794448	0.152531772	0.072240386	0
