# Supplementary material for: Cultural transmission of traditional songs in the Ryukyu Archipelago
Source: PLoS One. 2022 Jun 24;17(6):e0270354. doi: 10.1371/journal.pone.0270354 (PMC9231793; doi:10.1371/journal.pone.0270354)
Supplement: S2 Data — (ZIP) [file pone.0270354.s002.zip › island_all.nex]

#nexus

BEGIN Taxa;
DIMENSIONS ntax=10;
TAXLABELS
[1] 'Amami-Oshima'
[2] 'Okinawa'
[3] 'Miyako'
[4] 'Ikema'
[5] 'Irabu'
[6] 'Tarama'
[7] 'Ishigaki'
[8] 'Taketomi'
[9] 'Hateruma'
[10] 'Yonaguni'
;
END; [Taxa]

BEGIN Distances;
DIMENSIONS ntax=10;
FORMAT labels=left no diagonal triangle=lower;
MATRIX
[1] 'Amami-Oshima'   
[2] 'Okinawa'   0.83379114
[3] 'Miyako'    0.6017231 0.65515155
[4] 'Ikema'    0.52750623 0.9561521 0.01807092
[5] 'Irabu'   0.9471385 1.5070759 0.15150785 0.95317596
[6] 'Tarama'   0.66561633 0.50273234 0.28975806 0.25836357 2.023822
[7] 'Ishigaki'    0.9036211 0.24179138 1.0711323 2.129899 3.5732138 1.7479059
[8] 'Taketomi'    0.7124483 0.3624958 0.20436768 0.6899181 1.168167 0.6814538 1.3175364
[9] 'Hateruma'   0.976121 1.477608 0.2777698 0.3868221 0.0 2.3372679 0.9696371 1.1778643
[10] 'Yonaguni'   1.4774095 0.29057017 0.64611435 1.8261108 2.180609 1.5163764 1.020156 0.5337672 2.2102602
;
END; [Distances]
