# Supplementary material for: Cultural transmission of traditional songs in the Ryukyu Archipelago
Source: PLoS One. 2022 Jun 24;17(6):e0270354. doi: 10.1371/journal.pone.0270354 (PMC9231793; doi:10.1371/journal.pone.0270354)
Supplement: S2 Data — (ZIP) [file pone.0270354.s002.zip › island_amusement.nex]

#nexus

BEGIN Taxa;
DIMENSIONS ntax=10;
TAXLABELS
[1] 'Amami-Oshima'
[2] 'Okinawa'
[3] 'Miyako'
[4] 'Ikema'
[5] 'Irabu'
[6] 'Tarama'
[7] 'Ishigaki'
[8] 'Taketomi'
[9] 'Hateruma'
[10] 'Yonaguni'
;
END; [Taxa]

BEGIN Distances;
DIMENSIONS ntax=10;
FORMAT labels=left no diagonal triangle=lower;
MATRIX
[1] 'Amami-Oshima'   
[2] 'Okinawa'   1.5132115
[3] 'Miyako'    0.9071301 0.6608575
[4] 'Ikema'    1.6559868 3.708283 0.43838412
[5] 'Irabu'   1.7073482 2.0316548 0.104168124 0.11032977
[6] 'Tarama'   2.0715675 0.13484712 0.0 0.0 1.1905737
[7] 'Ishigaki'    1.9575787 0.5205166 0.6979466 3.6679673 2.1293914 0.9145495
[8] 'Taketomi'    1.2754408 0.71250105 0.27161917 2.2253606 1.1600407 0.0 0.42171004
[9] 'Hateruma'   1.9516556 0.89328516 0.0 3.435225 0.41550073 0.0 0.0 0.0
[10] 'Yonaguni'   1.1145718 0.2778442 0.5183673 2.4781775 1.2432802 0.0 0.0 0.28156883 0.20155843
;
END; [Distances]
