# Supplementary material for: Cultural transmission of traditional songs in the Ryukyu Archipelago
Source: PLoS One. 2022 Jun 24;17(6):e0270354. doi: 10.1371/journal.pone.0270354 (PMC9231793; doi:10.1371/journal.pone.0270354)
Supplement: S2 Data — (ZIP) [file pone.0270354.s002.zip › island_child.nex]

#nexus

BEGIN Taxa;
DIMENSIONS ntax=10;
TAXLABELS
[1] 'Amami-Oshima'
[2] 'Okinawa'
[3] 'Miyako'
[4] 'Ikema'
[5] 'Irabu'
[6] 'Tarama'
[7] 'Ishigaki'
[8] 'Taketomi'
[9] 'Hateruma'
[10] 'Yonaguni'
;
END; [Taxa]

BEGIN Distances;
DIMENSIONS ntax=10;
FORMAT labels=left no diagonal triangle=lower;
MATRIX
[1] 'Amami-Oshima'   
[2] 'Okinawa'   0.5879938
[3] 'Miyako'    0.38482186 0.29636687
[4] 'Ikema'    0.8986876 2.4194267 0.6874361
[5] 'Irabu'   0.028674128 0.34509522 0.0 2.5117166
[6] 'Tarama'   0.089100756 0.25341576 0.0 1.410623 0.0
[7] 'Ishigaki'    0.9168632 0.5455473 0.036654677 0.76019526 0.38666508 0.30189577
[8] 'Taketomi'    0.09329717 0.61975616 0.020251572 1.6961721 0.0 0.0 0.68335164
[9] 'Hateruma'   0.4683003 0.0 0.0 14.042237 0.0 0.0 1.4637706 0.0
[10] 'Yonaguni'   1.3573701 0.13034475 0.0 8.802343 0.49406105 0.0 1.0082288 1.2593349 0.0
;
END; [Distances]
