# Supplementary material for: Cultural transmission of traditional songs in the Ryukyu Archipelago
Source: PLoS One. 2022 Jun 24;17(6):e0270354. doi: 10.1371/journal.pone.0270354 (PMC9231793; doi:10.1371/journal.pone.0270354)
Supplement: S2 Data — (ZIP) [file pone.0270354.s002.zip › island_ritual.nex]

#nexus

BEGIN Taxa;
DIMENSIONS ntax=10;
TAXLABELS
[1] 'Amami-Oshima'
[2] 'Okinawa'
[3] 'Miyako'
[4] 'Ikema'
[5] 'Irabu'
[6] 'Tarama'
[7] 'Ishigaki'
[8] 'Taketomi'
[9] 'Hateruma'
[10] 'Yonaguni'
;
END; [Taxa]

BEGIN Distances;
DIMENSIONS ntax=10;
FORMAT labels=left no diagonal triangle=lower;
MATRIX
[1] 'Amami-Oshima'   
[2] 'Okinawa'   0.9715919
[3] 'Miyako'    0.81396544 0.7882108
[4] 'Ikema'    1.2242213 1.0266436 0.0
[5] 'Irabu'   1.9077052 1.3426543 0.0 0.0
[6] 'Tarama'   0.92418057 0.70752895 0.19101867 0.026944414 0.0
[7] 'Ishigaki'    1.6167668 0.12132686 0.95011514 1.2952518 1.7120787 1.3126265
[8] 'Taketomi'    1.8675821 0.69188076 0.43687642 0.33212185 0.0 1.4123491 0.28195226
[9] 'Hateruma'   2.1858244 2.4050415 0.48652062 1.2688849 0.7966588 3.202504 4.158061 3.0991318
[10] 'Yonaguni'   1.5980616 0.9466248 0.110446684 0.0 0.0 0.48744097 1.0726569 0.047484037 1.1790645
;
END; [Distances]
