# Supplementary material for: Cultural transmission of traditional songs in the Ryukyu Archipelago
Source: PLoS One. 2022 Jun 24;17(6):e0270354. doi: 10.1371/journal.pone.0270354 (PMC9231793; doi:10.1371/journal.pone.0270354)
Supplement: S2 Data — (ZIP) [file pone.0270354.s002.zip › language.nex]

#nexus

BEGIN Taxa;
DIMENSIONS ntax=10;
TAXLABELS
[1] 'Amami-Oshima'
[2] 'Okinawa'
[3] 'Miyako'
[4] 'Ikema'
[5] 'Irabu'
[6] 'Tarama'
[7] 'Ishigaki'
[8] 'Taketomi'
[9] 'Hateruma'
[10] 'Yonaguni'
;
END; [Taxa]

BEGIN Distances;
DIMENSIONS ntax=10;
FORMAT labels=left no diagonal triangle=lower;
MATRIX
[1] 'Amami-Oshima'  
[2] 'Okinawa'   0.7550392
[3] 'Miyako'    1.1199774 1.1706775
[4] 'Ikema'    1.186926 1.1582003 0.5220652
[5] 'Irabu'   1.1582003 1.1332576 0.468271 0.406465
[6] 'Tarama'   1.1537111 1.1791606 0.5888766 0.6517337 0.5396691
[7] 'Ishigaki'    1.0578513 1.0007966 0.9633836 0.9820901 0.9023414 1.0015892
[8] 'Taketomi'    1.0857122 1.005359 0.991596 1.0325522 0.9626462 0.98669 0.6223672
[9] 'Hateruma'   1.2002317 1.1170329 1.0988697 1.1391785 1.085133 1.1481484 0.8716733 0.8909581
[10] 'Yonaguni'   1.2582568 1.2288775 1.1979074 1.2109379 1.2249279 1.2455777 1.0760901 1.0708455 1.1481484
;
END; [Distances]
