# Supplementary material for: Cultural transmission of traditional songs in the Ryukyu Archipelago
Source: PLoS One. 2022 Jun 24;17(6):e0270354. doi: 10.1371/journal.pone.0270354 (PMC9231793; doi:10.1371/journal.pone.0270354)
Supplement: S2 Data — (ZIP) [file pone.0270354.s002.zip › mtDNA.nex]

#nexus

BEGIN Taxa;
DIMENSIONS ntax=5;
TAXLABELS
[1] 'Kikai'
[2] 'Amami-Oshima'
[3] 'Okinawa'
[4] 'Miyako'
[5] 'Ishigaki'
;
END; [Taxa]

BEGIN Distances;
DIMENSIONS ntax=5;
FORMAT labels=left no diagonal triangle=lower;
MATRIX
[1] 'Kikai'    
[2] 'Amami-Oshima'   0.0
[3] 'Okinawa'   0.172264 1.328377
[4] 'Miyako'    0.0 0.184568 1.760062
[5] 'Ishigaki'    1.44322 2.238913 0.651628 2.220969
;
END; [Distances]
