# Supplementary material for: Cultural transmission of traditional songs in the Ryukyu Archipelago
Source: PLoS One. 2022 Jun 24;17(6):e0270354. doi: 10.1371/journal.pone.0270354 (PMC9231793; doi:10.1371/journal.pone.0270354)
Supplement: S2 Data — (ZIP) [file pone.0270354.s002.zip › region_all.nex]

#nexus

BEGIN Taxa;
DIMENSIONS ntax=5;
TAXLABELS
[1] 'Amami'
[2] 'Okinawa'
[3] 'Miyako'
[4] 'Yaeyama'
[5] 'Yonaguni'
;
END; [Taxa]

BEGIN Distances;
DIMENSIONS ntax=5;
FORMAT labels=left no diagonal triangle=lower;
MATRIX
[1] 'Amami'    
[2] 'Okinawa'    1.351374522
[3] 'Miyako'    0.79279216 1.249354835
[4] 'Yaeyama'   0.799077689 0.503778926 0.630302099
[5] 'Yonaguni'    2.214203443 0.586359156 1.379201268 0.493555902
;
END; [Distances]
