# Supplementary material for: Cultural transmission of traditional songs in the Ryukyu Archipelago
Source: PLoS One. 2022 Jun 24;17(6):e0270354. doi: 10.1371/journal.pone.0270354 (PMC9231793; doi:10.1371/journal.pone.0270354)
Supplement: S2 Data — (ZIP) [file pone.0270354.s002.zip › region_ritual.nex]

#nexus

BEGIN Taxa;
DIMENSIONS ntax=5;
TAXLABELS
[1] 'Amami'
[2] 'Okinawa'
[3] 'Miyako'
[4] 'Yaeyama'
[5] 'Yonaguni'
;
END; [Taxa]

BEGIN Distances;
DIMENSIONS ntax=5;
FORMAT labels=left no diagonal triangle=lower;
MATRIX
[1] 'Amami'      
[2] 'Okinawa'   1.582928766
[3] 'Miyako'     1.121646694 1.200698108
[4] 'Yaeyama'   1.227673742 0.549409565 0.423969505
[5] 'Yonaguni'   2.18135818 1.456759614 0.120855463 0.134700364
;
END; [Distances]
